# Supplementary material for: Multi-gene phylogenetic evidence indicates that Pleurodesmospora belongs in Cordycipitaceae (Hypocreales, Hypocreomycetidae) and Pleurodesmospora lepidopterorum sp. nov. on pupa from China
Source: MycoKeys. 2021 May 7;80:45–55. doi: 10.3897/mycokeys.80.66794 (PMC8124063; doi:10.3897/mycokeys.80.66794)
Supplement: XML Treatment for Pleurodesmospora lepidopterorum [file mycokeys.80.66794-treatment1.xml]

<!DOCTYPE tp:taxon-treatment
  PUBLIC "-//TaxonX//DTD Taxonomic Treatment Publishing DTD v0 20100105//EN" "tax-treatment-NSO.dtd">
<tp:taxon-treatment xmlns:tp="http://www.plazi.org/taxpub"><tp:treatment-meta><kwd-group><label>Taxon classification</label><kwd><named-content xmlns:xlink="http://www.w3.org/1999/xlink" content-type="kingdom">Fungi</named-content></kwd><kwd><named-content xmlns:xlink="http://www.w3.org/1999/xlink" content-type="order">Hypocreales</named-content></kwd><kwd><named-content xmlns:xlink="http://www.w3.org/1999/xlink" content-type="family">Cordycipitaceae</named-content></kwd></kwd-group><mixed-citation publication-type="journal"><person-group><name><surname>Chen</surname><given-names>Wan-Hao</given-names></name><name><surname>Han</surname><given-names>Yan-Feng</given-names></name><name><surname>Liang</surname><given-names>Jian-Dong</given-names></name><name><surname>Tian</surname><given-names>Wei-Yi</given-names></name><name><surname>Liang</surname><given-names>Zong-Qi</given-names></name></person-group><article-title>Multi-gene phylogenetic evidence indicates that <italic><tp:taxon-name><tp:taxon-name-part taxon-name-part-type="genus" reg="Pleurodesmospora">Pleurodesmospora</tp:taxon-name-part></tp:taxon-name></italic> belongs in <tp:taxon-name><tp:taxon-name-part taxon-name-part-type="family">Cordycipitaceae</tp:taxon-name-part></tp:taxon-name> (<tp:taxon-name><tp:taxon-name-part taxon-name-part-type="order">Hypocreales</tp:taxon-name-part></tp:taxon-name>, <tp:taxon-name><tp:taxon-name-part taxon-name-part-type="subclass">Hypocreomycetidae</tp:taxon-name-part></tp:taxon-name>) and <italic><tp:taxon-name><tp:taxon-name-part taxon-name-part-type="genus" reg="Pleurodesmospora">Pleurodesmospora</tp:taxon-name-part> <tp:taxon-name-part taxon-name-part-type="species" reg="lepidopterorum">lepidopterorum</tp:taxon-name-part></tp:taxon-name></italic> sp. nov. on pupa from China</article-title><source>MycoKeys</source><day>07</day><month>5</month><year>2021</year><volume>80</volume><fpage>45</fpage><lpage>55</lpage><pub-id pub-id-type="doi">10.3897/mycokeys.80.66794</pub-id></mixed-citation></tp:treatment-meta><tp:nomenclature><tp:taxon-name><object-id xmlns:xlink="http://www.w3.org/1999/xlink" content-type="arpha" xlink:type="simple">10F80ED8-145D-5185-B29C-D112B174E23E</object-id>
              <tp:taxon-name-part taxon-name-part-type="genus" reg="Pleurodesmospora">Pleurodesmospora</tp:taxon-name-part>
              <tp:taxon-name-part taxon-name-part-type="species" reg="lepidopterorum">lepidopterorum</tp:taxon-name-part>
            <object-id xmlns:xlink="http://www.w3.org/1999/xlink" content-type="mycobank" xlink:type="simple">839148</object-id>
            </tp:taxon-name><tp:taxon-authority>W.H. Chen, Y.F. Han &amp; Z.Q. Liang</tp:taxon-authority><tp:taxon-status xmlns:xlink="http://www.w3.org/1999/xlink" xlink:type="simple">sp. nov.</tp:taxon-status><xref ref-type="fig" rid="F3">Figure 3</xref></tp:nomenclature><tp:treatment-sec sec-type="diagnosis" id="SECID0EF3BG"><title>Diagnosis.</title><p>Differs from <italic><tp:taxon-name><tp:taxon-name-part taxon-name-part-type="genus" reg="Pleurodesmospora">P.</tp:taxon-name-part> <tp:taxon-name-part taxon-name-part-type="species" reg="coccorum">coccorum</tp:taxon-name-part></tp:taxon-name></italic> by having longer conidiogenous pegs located in the terminal or lateral conidiophores, and smaller subglobose or ellipsoidal conidia.</p></tp:treatment-sec><tp:treatment-sec sec-type="material" id="SECID0EW3BG"><title>Type.</title><p>China, Guizhou Province, Qiannan Buyi and Miao Autonomous Prefecture, Duyun City (<named-content xmlns:xlink="http://www.w3.org/1999/xlink" content-type="dwc:verbatimCoordinates" xlink:type="simple"><named-content content-type="geo-json" specific-use="{&#34;type&#34;:&#34;Point&#34;,&#34;coordinates&#34;:[107.380061,26.356864]}" id="NCID0E63BG" xlink:type="simple">26°21'24.71"N, 107°22'48.22"E</named-content></named-content>), 1 October 2019, Wanhao Chen, holotype <named-content xmlns:xlink="http://www.w3.org/1999/xlink" content-type="dwc:institutional_code" xlink:type="simple">GZAC</named-content> DY1050, ex-type culture <named-content xmlns:xlink="http://www.w3.org/1999/xlink" content-type="dwc:institutional_code" xlink:type="simple">GZAC</named-content> DY10501. Sequences from isolated strain DY10501 have been deposited in GenBank with accession numbers: <abbrev xmlns:xlink="http://www.w3.org/1999/xlink" xlink:title="internal transcribed spacer" id="ABBRID0EO4BG" xlink:type="simple">ITS</abbrev> = <ext-link xmlns:xlink="http://www.w3.org/1999/xlink" ext-link-type="gen" xlink:href="MW826576" xlink:type="simple">MW826576</ext-link>, <abbrev xmlns:xlink="http://www.w3.org/1999/xlink" xlink:title="RNA polymerase II largest subunit 1" id="ABBRID0EX4BG" xlink:type="simple">RPB1</abbrev> = <ext-link xmlns:xlink="http://www.w3.org/1999/xlink" ext-link-type="gen" xlink:href="MW834315" xlink:type="simple">MW834315</ext-link>, <abbrev xmlns:xlink="http://www.w3.org/1999/xlink" xlink:title="RNA polymerase II largest subunit 2" id="ABBRID0EA5BG" xlink:type="simple">RPB2</abbrev> = <ext-link xmlns:xlink="http://www.w3.org/1999/xlink" ext-link-type="gen" xlink:href="MW834316" xlink:type="simple">MW834316</ext-link> and <abbrev xmlns:xlink="http://www.w3.org/1999/xlink" xlink:title="translation elongation factor" id="ABBRID0EJ5BG" xlink:type="simple">TEF</abbrev> = <ext-link xmlns:xlink="http://www.w3.org/1999/xlink" ext-link-type="gen" xlink:href="MW834317" xlink:type="simple">MW834317</ext-link>.</p></tp:treatment-sec><tp:treatment-sec sec-type="description" id="SECID0ES5BG"><title>Description.</title><p>Colonies on <abbrev xmlns:xlink="http://www.w3.org/1999/xlink" xlink:title="potato dextrose agar" id="ABBRID0EY5BG" xlink:type="simple">PDA</abbrev>, 3.9–4.1 cm diam. in 14 d at 25 °C, white, consisting of a basal felt and cottony, floccose hyphal overgrowth, reverse pale yellowish. Prostrate hyphae smooth, septate, hyaline, 1.3–1.9 μm diam. Erect or procumbent conidiophores usually arising from aerial hyphae, barely differentiated from vegetative hyphae, usually branched. Conidiogenous cells polyphialidic, terminal and intercalary, bearing numerous short-cylindrical, 1.8–3.5 μm long and 0.7–1.3 μm wide conidiogenous pegs, in whorls often below the septa. The terminal or lateral conidiogenous cells cylindrical, 5.9–12.0 × 1.8–2.2 μm. Conidia in chains, hyaline, smooth-walled, subglobose or ellipsoidal, one-celled, 2.3–3.6 × 1.7–3.3 μm. Chlamydospores and synnemata not observed. Size and shape of phialides and conidia similar in culture on <abbrev xmlns:xlink="http://www.w3.org/1999/xlink" xlink:title="potato dextrose agar" id="ABBRID0E35BG" xlink:type="simple">PDA</abbrev>, <abbrev xmlns:xlink="http://www.w3.org/1999/xlink" xlink:title="oatmeal agar" id="ABBRID0EA6BG" xlink:type="simple">OA</abbrev> agar and on natural substrate. Sexual state not observed.</p><fig id="F3" position="float" orientation="portrait"><object-id xmlns:xlink="http://www.w3.org/1999/xlink" content-type="doi" xlink:type="simple">10.3897/mycokeys.80.66794.figure3</object-id><object-id xmlns:xlink="http://www.w3.org/1999/xlink" content-type="arpha" xlink:type="simple">085304CD-39EA-54A4-AB5D-B333AD0BECB5</object-id><label>Figure 3.</label><caption><p><italic><tp:taxon-name><tp:taxon-name-part taxon-name-part-type="genus" reg="Pleurodesmospora">Pleurodesmospora</tp:taxon-name-part> <tp:taxon-name-part taxon-name-part-type="species" reg="lepidopterorum">lepidopterorum</tp:taxon-name-part></tp:taxon-name></italic><bold>A</bold> infected pupa (<tp:taxon-name><tp:taxon-name-part taxon-name-part-type="order">Lepidoptera</tp:taxon-name-part></tp:taxon-name>) <bold>B, C</bold> top (<bold>B</bold>) and underside (<bold>C</bold>) of a colony cultured on <abbrev xmlns:xlink="http://www.w3.org/1999/xlink" xlink:title="potato dextrose agar" id="ABBRID0EFAAI" xlink:type="simple">PDA</abbrev> medium at 14 d <bold>D–J</bold> conidiogenous pegs and conidia <bold>K</bold> conidia in chains. Scale bars: 10 mm (<bold>B, C</bold>) 10 μm (<bold>D–K</bold>).</p></caption><graphic xmlns:xlink="http://www.w3.org/1999/xlink" xlink:href="mycokeys-80-045-g003.jpg" position="float" orientation="portrait" xlink:type="simple" id="oo_540173.jpg"><uri content-type="original_file" xlink:type="simple">https://binary.pensoft.net/fig/540173</uri></graphic></fig></tp:treatment-sec><tp:treatment-sec sec-type="host" id="SECID0EWAAI"><title>Host.</title><p>Pupa, order <tp:taxon-name><tp:taxon-name-part taxon-name-part-type="order">Lepidoptera</tp:taxon-name-part></tp:taxon-name>.</p></tp:treatment-sec><tp:treatment-sec sec-type="distribution" id="SECID0EBBAI"><title>Distribution.</title><p>Duyun City, Qiannan Buyi and Miao Autonomous Prefecture, Guizhou Province, China.</p></tp:treatment-sec><tp:treatment-sec sec-type="etymology" id="SECID0EGBAI"><title>Etymology.</title><p>Referring to its insect host, which belongs to order <tp:taxon-name><tp:taxon-name-part taxon-name-part-type="order">Lepidoptera</tp:taxon-name-part></tp:taxon-name>.</p></tp:treatment-sec><tp:treatment-sec sec-type="remarks" id="SECID0ERBAI"><title>Remarks.</title><p><italic><tp:taxon-name><tp:taxon-name-part taxon-name-part-type="genus" reg="Pleurodesmospora">Pleurodesmospora</tp:taxon-name-part> <tp:taxon-name-part taxon-name-part-type="species" reg="lepidopterorum">lepidopterorum</tp:taxon-name-part></tp:taxon-name></italic> was readily identified as belonging to <italic><tp:taxon-name><tp:taxon-name-part taxon-name-part-type="genus" reg="Pleurodesmospora">Pleurodesmospora</tp:taxon-name-part></tp:taxon-name></italic> in the family-level phylogenetic tree (Fig. <xref ref-type="fig" rid="F2">2</xref>). When compared with the typical characteristics of <italic><tp:taxon-name><tp:taxon-name-part taxon-name-part-type="genus" reg="Pleurodesmospora">P.</tp:taxon-name-part> <tp:taxon-name-part taxon-name-part-type="species" reg="coccorum">coccorum</tp:taxon-name-part></tp:taxon-name></italic>, <italic><tp:taxon-name><tp:taxon-name-part taxon-name-part-type="genus" reg="Pleurodesmospora">P.</tp:taxon-name-part> <tp:taxon-name-part taxon-name-part-type="species" reg="lepidopterorum">lepidopterorum</tp:taxon-name-part></tp:taxon-name></italic> was easily distinguished by its longer conidiogenous pegs located in the terminal or lateral conidiophores, and smaller subglobose or ellipsoidal conidia.</p></tp:treatment-sec><tp:treatment-sec><!--Section generated to contain objects referenced in tp:taxon-treatment.--><fig id="F2" position="float" orientation="portrait"><object-id xmlns:xlink="http://www.w3.org/1999/xlink" content-type="doi" xlink:type="simple">10.3897/mycokeys.80.66794.figure2</object-id><object-id xmlns:xlink="http://www.w3.org/1999/xlink" content-type="arpha" xlink:type="simple">77F7BDFA-7B77-54DC-9E73-307D7F43F368</object-id><label>Figure 2.</label><caption><p>Phylogenetic relationships among <italic><tp:taxon-name><tp:taxon-name-part taxon-name-part-type="genus" reg="Pleurodesmospora">Pleurodesmospora</tp:taxon-name-part></tp:taxon-name></italic> and related genera in the family <tp:taxon-name><tp:taxon-name-part taxon-name-part-type="family">Cordycipitaceae</tp:taxon-name-part></tp:taxon-name> based on a multigene dataset (<abbrev xmlns:xlink="http://www.w3.org/1999/xlink" xlink:title="internal transcribed spacer" id="ABBRID0ED1BG" xlink:type="simple">ITS</abbrev>, <abbrev xmlns:xlink="http://www.w3.org/1999/xlink" xlink:title="RNA polymerase II largest subunit 1" id="ABBRID0EH1BG" xlink:type="simple">RPB1</abbrev>, <abbrev xmlns:xlink="http://www.w3.org/1999/xlink" xlink:title="RNA polymerase II largest subunit 2" id="ABBRID0EL1BG" xlink:type="simple">RPB2</abbrev> and <abbrev xmlns:xlink="http://www.w3.org/1999/xlink" xlink:title="translation elongation factor" id="ABBRID0EP1BG" xlink:type="simple">TEF</abbrev>). Statistical support values (≥ 50%/0.5) are shown at the nodes for maximum likelihood bootstrap support/Bayesian inference posterior probabilities.</p></caption><graphic xmlns:xlink="http://www.w3.org/1999/xlink" xlink:href="mycokeys-80-045-g002.jpg" position="float" orientation="portrait" xlink:type="simple" id="oo_540172.jpg"><uri content-type="original_file" xlink:type="simple">https://binary.pensoft.net/fig/540172</uri></graphic></fig></tp:treatment-sec></tp:taxon-treatment>
