# Supplementary material for: Multi-gene phylogenetic evidence indicates that Pleurodesmospora belongs in Cordycipitaceae (Hypocreales, Hypocreomycetidae) and Pleurodesmospora lepidopterorum sp. nov. on pupa from China
Source: MycoKeys. 2021 May 7;80:45–55. doi: 10.3897/mycokeys.80.66794 (PMC8124063; doi:10.3897/mycokeys.80.66794)
Supplement: Supplementary material 1 — Dataset for Figure 1 [file mycokeys-80-045-s001.nxs]

#NEXUS
BEGIN DATA;
dimensions ntax=32 nchar=2262;
format missing=?
interleave datatype=DNA gap= -;

matrix
AFTOLID187  NNNNNNNNNNNNNNNNNNNNNNNNNNNNNNNNNNNNNNNNNNNNNNNNNN
ARSEF1424   CTTTCAGAGCGACCCTGAGTTTCTCGCTGCTATTCGCACTCGAGATGCGA
ARSEF1564   TTATCAGAGCGATCCCGAATTCGTCACAGCTATTCATACTCGCGATCCGA
ARSEF2181   TTAACAGAGCGATCCAGAGTTCGTCGCCGCGATCAACACGCGAGACCCAA
ARSEF2567   TTATCAGAGCGATCCCGAATTCGTCACAGCTATTCATACTCGCGATCCAA
ARSEF617    TTATCAGAGCGATCCCGAATTCGTCACAGCTATTCATACTCGCGATCCGA
ARSEF6355   CTCTCAGAGTGATCCCGAATTCGTTACAGCTATTCATACTCGCGACCCCA
ARSEF7487   CTCTCAGAGCGATCCCGAGTTTGTCACCGCAATCAACACGCGAGATGCTA
CBS101247   TTCTCAGAGCGATCCCGAGTTTGTCCAGGCCATCAACACCCGCGATCCAA
CBS125.65   NNNNNNNAGCGATCCCGAGTTTGTCACCGCAATCAACACGCGAGATGCCA
CBS130.71   NNNNNNNAGCGATCCCGAGTTTGTCACCGCAATCAATACGCGAGATGCTA
CBS284.36   TTAACAGAGCGATCCAGAGTTCGTCGCCGCGATCAACACGCGAGACCCAA
CBS402.78   ATCTCAGAGCGATCCCGAGTTTGTTCAAGCCGTCAACACCCGCGATCCGA
CBS431.87   TTAACAGAGCGATCCAGAGTTCGTCGCCGCGATCAACACGCGAGACCCAA
CBS700.74   NNNNNNNAGCGATCCCGAGTTTGTCACCGCAATCAACACGCGAGATGCCA
DY10501     CCTTCAGAGCGATCCCGAATTCGTCACAGCTATTCGTACTCGCGACCCGA
DY10502     NNNNNNNNNNNNNNNNNNNNNNNNNNNNNNNNNNNNNNNNNNNNNNNNNN
EFCC7287    TCTATAGAGCGACCCTGAGTTTGTCGCTGCTATCAATACCCGAGATCCCA
EFCC8572    CTCGCAGAGCGACCCCGAGTTCGTCGCTGCGATCCGTACCCGTGACCCCA
GJS90227    NNNNNNNNNNNNNNNNNNNNNNNNNNNNNNNNNNNNNNNNNNNNNNNNNN
NBRC101742  TCTTCAGAACGATCCCGAGTTTCAGGCTGCTATTCGCACTCGAGACGCGA
NHJ11343    TTCTCAGAGTGATCCCGAGTTTGTATCCGCTATCGGTACTCGAGACGCTA
NHJ12516    TTCTCAGAGTGATCCCGAGTTTGTATCCGCTATCGGTACTCGAGACGCTA
NHJ6209     CTCTCAGAGTGATCCCGAGTTTGTCGCCGCTATCGGTACTCGAGATGCTA
OSC93609    CTCCCAGAGCGACCCCGAATTCGTCACAGCTATTCGTACTCGCGATCCAA
OSC93610    CTCCCAGAGCGACCCCGAATTCGTCACAGCTATTCGTACTCGCGATCCAA
OSC93623    CTCTCAGAGCGACCCCGAATTTGTTGCAGCTGTTCGTACCCGCGATCCGA
P.C.546     CTCTCAGAGTGATCCCGAATTCGTTACAGCTATTCATACTCGCGACCCCA
SAcp11      TTGCCAGAGCGATGCCGAGTTTGCCTCAGCTATCAATATTCGAGATGCTA
TBRC7251    NNNNNNNAGCGACCCCGAGTTTGTCACAGCCATCAACACTCGCGATCCGA
TBRC7252    NNNNNNNAGCGACCCCGAGTTTGTCACAGCCATCAACACTCGCGATCCGA
TNSF18494   CTCTCAGAGCGATCCCGAGTTTGTCACCGCAATCAGCACACGAGATGCTA

AFTOLID187  NNNNNNNNNNNNNNNNNNNNNNNNNNNNNNNNNNNNNNNNNNNNNNNNNN
ARSEF1424   AGCTTCGCTTTAACCGGGTTTGGGCTGTCTGCAAGAAGAGGCGTAAGTGC
ARSEF1564   AACTTCGATTCAAGCGCGTTTGGGCCGTATGCAAGAAGAAGCGCAAATGC
ARSEF2181   AGCTTCGATTCAACCGAGTGTGGGCCGTGTGCAAGAAGAAGCGCAAGTGT
ARSEF2567   AACTCCGATTCAAGCGCGTTTGGGCCGTATGCAAGAAGAAGCGCAAATGC
ARSEF617    AACTCCGATTCAAGCGCGTTTGGGCCGTATGCAAGAAGAAGCGCAAATGC
ARSEF6355   AAGTTCGTTTCAAGCGCGTTTGGACCGTCTGCAAGAAGAAGCGCAAGTGC
ARSEF7487   AACTACGCTTCAATCGTGTCTGGGCAGTCTGCAAGAAGAAGCGGAGATGT
CBS101247   AACTCCGATTCAAGCGCGTCTGGGCCGTGTGCAAGAAGAAGCGCAAGTGT
CBS125.65   AACTACGCTTCAACCGTGTTTGGGCAGTCTGCAAGAAGAAGCGGAGATGT
CBS130.71   AACTACGCTTCAATCGTGTGTGGGCAGTCTGCAAGAAGAAGCGGAGATGT
CBS284.36   AGCTTCGATTCAACCGAGTGTGGGCCGTGTGCAAGAAGAAGCGCAAGTGT
CBS402.78   AACTCCGATTCAAGCGCGTCTGGGCCGTGTGTAAGAAGAAGCGCAAGTGT
CBS431.87   AGCTTCGATTCAACCGAGTGTGGGCCGTGTGCAAGAAGAAGCGCAAGTGT
CBS700.74   AACTACGCTTCAACCGTGTTTGGGCAGTCTGCAAGAAGAAGCGGAGATGT
DY10501     AACTCCGATTCAAGCGTGTCTGGGCCGTGTGTAAGAAGAAACGCAAATGC
DY10502     NNNNNNNNNNNNNNNNNNNNNNNNNNNNNNNNNNNNNNNNNNNNNNNNNN
EFCC7287    AGCTTCGCTTTAACCGCGTCTGGACCGTTTGCAAGAAGAAGAAGAGATGT
EFCC8572    AGCTTCGCTTCAACCGCGTCTGGACCGTATGCAAGAAGAAGCGGCGGTGT
GJS90227    NNNNNNNNNNNNNNNNNNNNNNNNNNNNNNNNNNNNNNNNNNNNNNNNNN
NBRC101742  AGGTTCGCTTCAACCGGGTTTGGACTGTCTGCAAGAAGAAACGCAAGTGT
NHJ11343    AACTTCGTTTCAATCGCGTTTGGGCTGTTTGTAAGAAAAAACGGAGGTGT
NHJ12516    AACTTCGTTTCAATCGCGTTTGGGCTGTTTGTAAGAAAAAACGGAGGTGT
NHJ6209     AACTGCGCTTCAATCGCGTCTGGGCTGTGTGCAAGAAGAAGAACAGATGC
OSC93609    AGGTTCGATTCAAGCGCGTCTGGGCCGTTTGCAAAAAGAAGCGCAAGTGT
OSC93610    AGGTTCGATTCAAGCGCGTCTGGGCCGTTTGCAAAAAGAAGCGCAAGTGT
OSC93623    AAGTTCGATTCAAGCGCATCTGGGCCGTGTGCAAGAAGAAGCGCAAGTGC
P.C.546     AAGTCCGTTTTAAGCGCGTTTGGACCGTCTGCAAGAAGAAGCGCAAGTGC
SAcp11      AGGCTCGCTTCAATCGTGTCTGGGCTCTCTGTAAAACCAAGACCAAGTGC
TBRC7251    AACTCCGATTCAAGCGCGTCTGGGCCGTGTGCAAGAAGAAGCGCAAGTGT
TBRC7252    AACTCCGATTCAAGCGCGTCTGGGCCGTGTGCAAGAAGAAGCGCAAGTGT
TNSF18494   AACAGCGCTTCAACCGTGTTTGGGCAGTCTGCAAGAAGAAGCGGAGATGT

AFTOLID187  NNNNNNNNNNNNNNNNNNNNNNNNNNNNNNNNNNNNNNNNNNNNNNNNNN
ARSEF1424   GAGAATGAAGATCGCACAGAGAAGAAC---GAGGA---GGAGTTTAATCC
ARSEF1564   GAGAATGAGGAGCGGCAAGACAAGAATAAAGACGA---AGAGTTCGCTCC
ARSEF2181   GAGAACGAGGACCGCCAGAGCAAAGACAAGGATGA---CGAGTTCGTGCC
ARSEF2567   GAGAATGAGGAGCGGCAAGACAAGAATAAGGACGA---AGAGTTCGCTCC
ARSEF617    GAGAATGAGGAGCGGCAAGACAAGAATAAAGACGA---AGAGTTCGCTCC
ARSEF6355   GAGAACGAAGAGAGACAAGACAAGAACAAGGACGA---GGAGTTCGCGCC
ARSEF7487   GAAAACGAAGATCGTAACGAGAAGAAC---GACGA---TGAGTTTGCTCC
CBS101247   GAGAACGAGGACAGGCAAGATAAGAATAAGGACGA---AGAATTTGCTCC
CBS125.65   GAAAACGAAGATCGTAACGAGAAGAAC---GACGA---GGAATTTGCTCC
CBS130.71   GAAAACGAAGATCGCAACGAGAAGAAC---GATGA---TGAGTTTGCTCC
CBS284.36   GAGAACGAGGACCGCCAGAGCAAAGACAAGGATGA---CGAGTTCGTGCC
CBS402.78   GAGAACGAGGACAGGCAAGACAAGAACAAGGACGA---AGAATTTGCTCC
CBS431.87   GAGAACGAGGACCGCCAGAGCAAAGACAAGGATGA---CGAGTTCGTGCC
CBS700.74   GAAAACGAAGATCGTAACGAGAAGAAC---GACGA---GGAATTTGCTCC
DY10501     GAGAATGAGGACAGACAAGACAAGAACAAGGATGA---GGAGTTCGCTCC
DY10502     NNNNNNNNNNNNNNNNNNNNNNNNNNNNNNNNNNNNNNNNNNNNNNNNNN
EFCC7287    GAAAACGAGGATCGCCAGAACAAGGACAAGGACGA---TGAGTTCGCAGC
EFCC8572    GAGAATGAGGACCGGCAGAACAAGGACAAGGATGA---GGAATTCGCCCC
GJS90227    NNNNNNNNNNNNNNNNNNNNNNNNNNNNNNNNNNNNNNNNNNNNNNNNNN
NBRC101742  GACAATGAAGACCGCACGGAGAAGAAT---GATGA---GGAATTCAATCC
NHJ11343    GAAAATGAGGACCGTACCGAGAAGAAC---GATGA---AGAATTCGCGCC
NHJ12516    GAAAATGAGGACCGTACCGAGAAGAAC---GATGA---AGAATTTGCGCC
NHJ6209     GAGAATGAGGATCGCAGTGAAAAGAAT---GAAGA---GGAATTCGCGCC
OSC93609    GAGAATGAAGACACTTCAGAAAAGAACAAGGATGA---GGAATTCAATCC
OSC93610    GAGAATGAAGACACTTCAGAAAAGAACAAGGATGA---GGAATTCAATCC
OSC93623    GAGAATGAGGAGAGGCAGGACAAGAACAAGGATGA---AGAGTTTGCTCC
P.C.546     GAGAACGAGGATAGACAAGACAAGAACAAGGACGA---GGAGTTCGCGCC
SAcp11      GAGAATGAAGATCGTTCTGACAAGAACGATGACGACTTTGATTTTTTGCC
TBRC7251    GAGAACGAGGACAGGCAAGATAAGAACAAGGATGA---AGAGTTCGCTCC
TBRC7252    GAGAACGAGGACAGGCAAGATAAGAACAAGGATGA---AGAGTTCGCTCC
TNSF18494   GAAAACGAAGATCGTAGTGAGAAGAAT---GACGA---TGAATTTGCTCC

AFTOLID187  NNNNNNNNNNNNNNNNNNNNNNNNNNNNNNNNNNNNNNNNNNNNNNNNNN
ARSEF1424   AGGAACGAAG------CCC--GTTGCGCATAATCATGGCGGCTGCGGCAA
ARSEF1564   AGGTGTCAAG---AACGTC--GTTCTCGAAGGACATGGCGGATGTGGCAA
ARSEF2181   CGGGATGAAG----GCCGC-GCCTGCCAACAACCACGGTGGATGTGGCAA
ARSEF2567   AGGTGTCAAG---AACGTC--GTCCTCGAAGGACACGGCGGATGTGGCAA
ARSEF617    AGGTGTCAAG---AACGTC--GTCCTCGAAGGACACGGCGGATGTGGCAA
ARSEF6355   TGGTGCCAAG---AGTGTC--GTTCTGGAAGGGCATGGCGGCTGCGGTAA
ARSEF7487   TGGCATGAAG--------CCAGTCGCACACAACCATGGTGGTTGCGGAAA
CBS101247   AGGTGCCAAG---AGTGTC--GTTCTTGGAGGTCACGGCGGATGCGGCAA
CBS125.65   TGGCATGAAG--------CCAGTTGCACACAATCATGGTGGTTGCGGAAA
CBS130.71   TGGCATGAAG--------CCAGTCGCACACAACCATGGTGGTTGCGGAAA
CBS284.36   CGGGATGAAG----GCCGC-GCCTGCCAACAACCACGGTGGATGTGGCAA
CBS402.78   TGGTGCCAAG---AGCGTC--GTTCTCGAAGGACACGGCGGATGCGGCAA
CBS431.87   CGGGATGAAG----GCCGC-GCCTGCCAACAACCACGGTGGATGTGGCAA
CBS700.74   TGGCATGAAG--------CCAGTTGCACACAATCATGGTGGTTGCGGAAA
DY10501     GGGCGTCAAA---AATGAC--GTTCTCGAGGGACATGGTGGATGCGGCAA
DY10502     NNNNNNNNNNNNNNNNNNNNNNNNNNNNNNNNNNNNNNNNNNNNNNNNNN
EFCC7287    CGGGTTGAAGGCCGGCCTCGGCC--TCGAGAATCACGGCGGTTGTGGCAA
EFCC8572    GGGAATCAAG--CAGCCCCAGACGGTCGACAATCACGGCGGATGTGGCAA
GJS90227    NNNNNNNNNNNNNNNNNNNNNNNNNNNNNNNNNNNNNNNNNNNNNNNNNN
NBRC101742  TGGAACAAAA------CCC--GTCGCGCACAACCATGGTGGCTGCGGCAA
NHJ11343    AGGTATGAAA--------CCGCCGGTGAACAACCACGGTGGCTGCGGCAA
NHJ12516    AGGTATGAAA--------CCGCCGGTGAACAACCACGGTGGCTGCGGCAA
NHJ6209     CGGTATGAAA--------CCCGTGGTCAACAACCATGGTGGTTGTGGAAA
OSC93609    TGGTGCTAAG---ACTATG--GT---CGAGGGACATGGCGGGTGCGGTAA
OSC93610    TGGTGCTAAG---ACTATG--GT---CGAGGGACATGGCGGGTGCGGTAA
OSC93623    AGCGGTCAAA---AACACC--GTTCTCGAAGGACACGGCGGATGTGGGAA
P.C.546     TGGTGCCAAG---AGTGCC--GTTCTGGAAGGGCATGGCGGCTGCGGCAA
SAcp11      TGTGAAGAAG--------CCAGTTATAACGAATCACGGTGGCTGTGGCAA
TBRC7251    CGGCGCCAAG---AACGTC--GTTCTCGAAGGACACGGTGGATGCGGTAA
TBRC7252    CGGCGCCAAG---AACGTC--GTTCTCGAAGGACACGGTGGATGCGGTAA
TNSF18494   TGGCCTAAAG--------CCAGTTGTAAACAACCACGGTGGTTGCGGAAA

AFTOLID187  NNNNNNNNNNNNNNNNNNNNNNNNNNNNNNNNNNNNNNNNNNNNNNNNNN
ARSEF1424   CGTCCAACCTCAAGTTCGCCAAGCGGCTTTGCAACTGAAGGCTGCCTTTG
ARSEF1564   TATGCAGCCGCAGGTGAGACAGGCCGCGCTGCAACTCAAAGCTGCCTTCG
ARSEF2181   CGTGCAGCCCGCCGTTCGCCAGGCCGCCCTGCAACTCAAAGCCGCCTTCG
ARSEF2567   TATGCAGCCGCAGGTGAGACAGGCCGCGCTGCAACTCAAAGCTGCTTTTG
ARSEF617    TATGCAGCCGCAGGTGAGACAGGCCGCGCTGCAACTCAAAGCTGCCTTTG
ARSEF6355   CATGCAGCCGCAGGTAAGGCAGGCTGCGCTCCAGCTCAGGGCTGCCTTTG
ARSEF7487   CGTGCAGCCGCAGGTCCGACAGGCGGCTTTGCAGCTCAAGGCTGCGTTCG
CBS101247   CATGCAGCCCCAGGTTAGGCAAGCCGCGTTGCAGCTCAAGGCCGCTTTCG
CBS125.65   CGTGCAGCCGCAGGTCCGACAGGCCGCTTTGCAACTCAAGGCTGCATTCG
CBS130.71   CGTGCAGCCGCAGGTCCGACAGGCGGCTTTGCAGCTCAAGGCTGCGTTCG
CBS284.36   CGTGCAGCCCGCCGTTCGCCAGGCCGCCCTGCAACTCAAAGCCGCCTTCG
CBS402.78   CATGCAGCCGCAGGTAAGACAAGCCGCGTTGCAACTCAAAGCCGCTTTCG
CBS431.87   CGTGCAGCCCGCCGTTCGCCAGGCCGCCCTGCAACTCAAAGCCGCCTTCG
CBS700.74   CGTGCAGCCGCAGGTCCGACAGGCCGCTTTGCAACTCAAGGCTGCATTCG
DY10501     CATGCAGCCGCAAGTACGACAGGCCGCGCTGCAACTCAAGGCTGCTTTCG
DY10502     NNNNNNNNNNNNNNNNNNNNNNNNNNNNNNNNNNNNNNNNNNNNNNNNNN
EFCC7287    TGTCCAGCCCGCCGTGCGTCACGCTGCCTTGCAGCTCAAGGCTGCCTACG
EFCC8572    TGTGCAGCCCGCAGTGCGACAGACCGCTCTGCAACTCAAGGCTGCATTCG
GJS90227    NNNNNNNNNNNNNNNNNNNNNNNNNNNNNNNNNNNNNNNNNNNNNNNNNN
NBRC101742  TGTCCAGCCTCAGGTTCGCCAGGCAGCTCTGCAGCTCAAGGCCGCGTTTG
NHJ11343    CGTGCAACCCCAGGTCAGACAAGCTGCTCTTCAACTCAAAGCTGCCTTCG
NHJ12516    CGTGCAACCCCAGGTCAGACAAGCTGCTCTTCAACTCAAAGCTGCCTTCG
NHJ6209     CGTGCAGCCCCAGGTTCGTCAGGCTGCTCTTCAGCTCAAGGCTGCCTTTG
OSC93609    CATGCAGCCGCAGGTAAGACAGGCAGCGCTTCAANTAAAGGCCGCTTTCG
OSC93610    CATGCAGCCGCAGGTAAGACAGGCAGCGCTTCAACTAAAGGCCGCTTTCG
OSC93623    CATGCAACCGCAGGTGAGACAAGCCGCGCTGCAACTCAAGGCTGCTTTTG
P.C.546     CATGCAGCCGCAGGTAAGGCAGGCTGCGCTCCAGCTCAGGGCTGCCTTTG
SAcp11      TGTACAACCACAGGTTCGACAGGCTGCTCTACAACTGAAGGCAGTTTTCG
TBRC7251    CATGCAGCCGCAAGTGAGACAAGCCGCGCTGCAGCTGAAGGCCGCTTTTG
TBRC7252    CATGCAGCCGCAAGTGAGACAAGCCGCGCTGCAGCTGAAGGCCGCTTTTG
TNSF18494   TGTGCAGCCGCAAGTCCGACAAGCAGCTTTGCAACTCAAGGCTGCTTTCG

AFTOLID187  NNNNNNNNNNNNNNNNNNNNNNNNNNNNNNNNNNNNNNNNNNNNNNNNNN
ARSEF1424   ATGTGGTGCAGGAGGATGGCCCCAAGAGAAGAGACACGGTGCCTATCACA
ARSEF1564   AGGTTACTTCGGAAGAGGGTCCCAAGAGGAAAGAGACGGTTAATATCAGC
ARSEF2181   ACGTTGTGCAGGAGGACGGGCCCAAGAGACGAGAGACAGTTCCGATCACG
ARSEF2567   AGGTTACTTCGGAAGAGGGCCCCAAGAGGAAAGAGACGGTCAATATCAGC
ARSEF617    AGGTTACTTCGGAAGAGGGTCCCAAGAGGAAAGAGACGGTCAATATCAGC
ARSEF6355   AAGTCACTTCGGAAGACGGACCGAAAAGAAAAGAAACCGTCAACATCACT
ARSEF7487   ATGTTGCGCAAGAGGACGGCCCCAAGAGGCGAGAGACGGTGCCGATTACG
CBS101247   AGGTAACTTCGGAAGAGGGCCCCAAGAGGAAAGAGACCGTGAACATAAGC
CBS125.65   ATGTTGCGCAAGAAGATGGCCCCAAGAAGCGAGAGACGGTGCCGATTACT
CBS130.71   ATGTTGCGCAAGAAGACGGCCCGAAGAGGCGAGAGACGGTGCCGATCACG
CBS284.36   ACGTTGTGCAGGAGGACGGGCCCAAGAGACGAGAGACAGTTCCGATCACG
CBS402.78   AGGTCACTTCGGAAGAGGGCCCCAAGAGGAAGGAGACCGTGAACATTAGC
CBS431.87   ACGTTGTGCAGGAGGACGGGCCCAAGAGACGAGAGACAGTTCCGATCACG
CBS700.74   ATGTTGCGCAAGAAGATGGCCCCAAGAAGCGAGAGACGGTGCCGATTACT
DY10501     AGGTTACTTCAGAGGAGGGCCCCAAGCGAAAGGAGACTGTCAACATCAGC
DY10502     NNNNNNNNNNNNNNNNNNNNNNNNNNNNNNNNNNNNNNNNNNNNNNNNNN
EFCC7287    AGGTGGTCCAGGAAGACGGCCCCAAGCGGAAGGAGAGTAGTCCCATCACA
EFCC8572    ACGTTGCCCGGGAAGACGGACCCAAATCCAGGGAGACGGTTCCTATCACC
GJS90227    NNNNNNNNNNNNNNNNNNNNNNNNNNNNNNNNNNNNNNNNNNNNNNNNNN
NBRC101742  ATGTCGCGCAGGAAGATGGCCCAAAGAGAAGAGACACTGTGCCCATAACG
NHJ11343    AGGTTGTGCAGGAGGATGGCCCTAAAAGACGAGAGACAGTGCCCATTACA
NHJ12516    AGGTTGTGCAGGAGGATGGCCCTAAAAGACGAGAGACAGTGCCCATTACA
NHJ6209     ATGTCGCTCAGGAAGATGGACCCAAGCGTAGGGAGACGGTGCCCATCACA
OSC93609    AGGTCGTTGCCGACGATGGCGCAAAGAGGAAGGATACTGTCAACATCAGC
OSC93610    AGGTCGTTGCCGACGATGGCGCAAAGAGGAAGGATACTGTCAACATCAGC
OSC93623    AGGTGAATTCGGAAGAAGGCCCCAAGAGAAAGGAAACCGTCAACATCAGC
P.C.546     AAGTCACTTCGGAAGACGGACCGAAAAGAAAAGAAACCGTCAACATCACT
SAcp11      AGCTCGAACAGGAAGATGGCCCGAAGCGCAAAGAGACTACGCCAATCACA
TBRC7251    AGGTGACTTCGGAAGAGGGCCCCAAGAGGAAGGAGACTGTCAACATCAGC
TBRC7252    AGGTGACTTCGGAAGAGGGCCCCAAGAGGAAGGAGACTGTCAACATCAGC
TNSF18494   ATGTTGCGCAAGAGGACGGTCCCAAGAGGCGAGAGACGGTGCCGATCACT

AFTOLID187  NNNNNNNNNNNNNNNNNNNNNNNNNNNNNNNNNNNNNNNNNNNNNNNNNN
ARSEF1424   CCTGAGATGGCCCACGGCATTCTACGACGCATTTCCGAAGAAGACTTGGA
ARSEF1564   GCCGAGATGGCGCATGGTATCCTTCGCCGCATCTCTGAGCGCGATCTGCA
ARSEF2181   CCAGAGATGGCCCACGGCATCCTGCGGCGCATCTCCGAGGAGGACATGCG
ARSEF2567   GCCGAGATGGCGCATGGTATCCTTCGCCGCATCTCCGAGCGCGATCTGCA
ARSEF617    GCCGAGATGGCGCATGGTATCCTTCGCCGCATCTCCGAGCGCGATCTGCA
ARSEF6355   GCTGAAATGGCGCACGGCATTCTTCGTCGCATTTCTGAGCGCGACCTGCG
ARSEF7487   CCAGAGATGGCTCACGGTATTCTGAGAAGAATCTCAGAGGAGGATCTTCG
CBS101247   GCCGAAATGGCGCACGGTATTCTTCGCCGCATCTCTGAACGCGATTTGCA
CBS125.65   CCAGAGATGGCTCATGGTATTCTGAGAAGAATCTCAGAGGAAGATCTTCG
CBS130.71   CCAGAGATGGCTCATGGTATTCTTAGAAGAATCTCGGAAGAGGATCTTCG
CBS284.36   CCAGAGATGGCCCACGGCATCCTGCGGCGCATCTCCGAGGAGGACATGCG
CBS402.78   GCCGAAATGGCGCACGGTATTCTTCGCCGCATCTCTGAACGCGATTTGCA
CBS431.87   CCAGAGATGGCCCACGGCATCCTGCGGCGCATCTCCGAGGAGGACATGCG
CBS700.74   CCAGAGATGGCTCATGGTATTCTGAGAAGAATCTCAGAGGAAGATCTTCG
DY10501     GCTGAAATGGCGCACGGAATCCTTCGTCGCATTTCGGAGCGCGATCTGCA
DY10502     NNNNNNNNNNNNNNNNNNNNNNNNNNNNNNNNNNNNNNNNNNNNNNNNNN
EFCC7287    CCCGAGACGGCTCACAACATCCTGCGGCGGATTTCGGAGGAAGACATGCG
EFCC8572    CCCGAGACGGCCCACGGCATCCTGCGGCGAATCTCCGAGGAAGATCTGCG
GJS90227    NNNNNNNNNNNNNNNNNNNNNNNNNNNNNNNNNNNNNNNNNNNNNNNNNN
NBRC101742  CCCGAGATGGCCCATGGCATACTGAGACGCATTTCCGATGAAGACTTGGA
NHJ11343    CCCGAAATGGCTCACGGCATTCTCAGGAGAATTTCAGAAGAAGACCTGCG
NHJ12516    CCCGAAATGGCTCACGGCATTCTCAGGAGAATCTCAGAAGAAGACCTGCG
NHJ6209     CCCGAAATGGCTCACGGTATCCTGAGGAGGATATCGGAGGAGGATCTACG
OSC93609    GCCGAAATGGCACACGGTATCCTTCGTCGCATTTCCGACCGCGACCTCCA
OSC93610    GCCGAAATGGCACACGGTATCCTTCGTCGCATTTCCGACCGCGACCTCCA
OSC93623    GCCGAAATGGCGCACGGTATTCTTCGCCGAATCTCTGAGCGCGATCTGCA
P.C.546     GCTGAAATGGCGCACGGCATTCTTCGTCGCATTTCTGAGCGCGACCTGCG
SAcp11      CCCGAAACGGCGCTTGGTATACTCAAAAGAATTTCTGAACAAGATCTGCG
TBRC7251    GCTGAGATGGCGCACGGTATTCTTCGCCGCATCTCTGAACGCGATTTGCA
TBRC7252    GCTGAGATGGCGCACGGTATTCTTCGCCGCATCTCTGAACGCGATTTGCA
TNSF18494   CCAGAGATGGCTCACGGTATTCTGAGGAGAATTTCCGAGGAAGATCTGCG

AFTOLID187  NNNNNNNNNNNNNNNNNNNNNNNNNNNNNNNNNNNNNNNNNNNNNNNNNN
ARSEF1424   GAATATGGGTCTCAACGCCGACTATGCACGCCCTGAGTGGATGATAATTA
ARSEF1564   CAACATTGGTCTTAACTCAGACTATGCTCGTCCCGAGTGGATGATCATCA
ARSEF2181   GAACATGGGCCTGAACTCCGACTACGCTCGCCCAGAATGGATGATTGTCA
ARSEF2567   CAACATTGGTCTCAACTCGGACTATGCTCGTCCCGAGTGGATGATCATCA
ARSEF617    CAACATTGGCCTTAACTCGGACTATGCTCGTCCCGAGTGGATGATCATCA
ARSEF6355   CAATATGGGTCTCAACTCGGACTATGCTCGTCCAGAGTGGATGATCATCA
ARSEF7487   GCACATGGGCCTCAACTCGGATTATGCTCGCCCAGAGTGGATGATTCTCA
CBS101247   CAATATTGGTCTCAACTCGGACTATGCCCGTCCTGAGTGGATGATTATTA
CBS125.65   GCACATGGGCCTCAACTCGGATTATGCTCGCCCAGAGTGGATGATTCTCA
CBS130.71   GCACATGGGCCTCAACTCGGATTATGCTCGCCCAGAGTGGATGATTCTCA
CBS284.36   GAACATGGGCCTGAACTCCGACTACGCTCGCCCAGAATGGATGATTGTCA
CBS402.78   CAACATTGGTCTCAACTCGGACTATGCCCGTCCTGAGTGGATGATTATTA
CBS431.87   GAACATGGGCCTGAACTCCGACTACGCTCGCCCAGAATGGATGATTGTCA
CBS700.74   GCACATGGGCCTCAACTCGGATTATGCTCGCCCAGAGTGGATGATTCTCA
DY10501     CAACATCGGCCTCAACTCGGACTATGCCCGTCCTGAGTGGATGATCATCA
DY10502     NNNNNNNNNNNNNNNNNNNNNNNNNNNNNNNNNNNNNNNNNNNNNNNNNN
EFCC7287    CAACATGGGGCTCAACTCGGACTATGCTCGCCCCGAGTGGATGATACTCA
EFCC8572    CAACATGGGTCTGAATTCGGACTACGCTCGCCCAGAGTGGATGATCATTA
GJS90227    NNNNNNNNNNNNNNNNNNNNNNNNNNNNNNNNNNNNNNNNNNNNNNNNNN
NBRC101742  GAACATGGGTCTCAACGCCGACTATGCCCGCCCAGAGTGGATGGTCATCA
NHJ11343    GCACATGGGTCTCAACTCAGACTACGCTCGCCCAGAGTGGATGATTCTCA
NHJ12516    GCACATGGGTCTCAACTCAGACTACGCTCGCCCAGAGTGGATGATTCTCA
NHJ6209     GCACATGGGTCTCAACTCGGACTATGCTCGGCCAGAATGGATGATTCTCA
OSC93609    CAACATCGGCCTCAACTCAGACTATGCCCGTCCGGAATGGATGATCGTTA
OSC93610    CAACATCGGCCTCAACTCAGACTATGCCCGTCCGGAATGGATGATCGTTA
OSC93623    CAATATGGGTCTCAACTCGGACTATGCCCGTCCTGAGTGGATGATCATCA
P.C.546     CAATATGGGTCTCAACTCGGACTATGCTCGTCCAGAGTGGATGATCATCA
SAcp11      CCATATGGGCTTGAACGCGGACTACGCTCGACCTGAGTGGCTCATCATCA
TBRC7251    CAACATTGGTCTCAACTCCGACTATGCCCGTCCCGAGTGGATGATTATTA
TBRC7252    CAACATTGGTCTCAACTCCGACTATGCCCGTCCCGAGTGGATGATTATTA
TNSF18494   TCATATGGGTCTCAACTCGGACTATGCCCGTCCGGAGTGGCTGATTCTCA

AFTOLID187  NNNNNNNNNNNNNNNNNNNNNNNNNNNNNNNNNNNNNNNNNNNNNNNNNN
ARSEF1424   CCGTCTTGCCAGTTCCTCCACCGCCGGTTCGCCCTAGTATCTCGATGGAC
ARSEF1564   CTGTCCTGCCTGTACCCCCTCCTCCCGTGCGTCCTAGTATTTCCATGGAT
ARSEF2181   CAGTCCTTCCGGTCCCCCCTCCCCCAGTCCGGCCAAGCATTTCCATGGAC
ARSEF2567   CTGTCCTGCCTGTACCCCCTCCTCCCGTGCGTCCTAGTATTTCCATGGAT
ARSEF617    CTGTCCTGCCTGTACCCCCTCCTCCCGTGCGTCCTAGTATTTCCATGGAT
ARSEF6355   CTGTTCTGCCCGTCCCTCCTCCTCCTGTGCGCCCTAGTATTTCCATGGAT
ARSEF7487   CTGTGCTCCCTGTCCCCCCGCCCCCTGTTCGTCCCAGCATTTCCATGGAT
CBS101247   CTGTTCTGCCTGTACCCCCTCCTCCTGTGCGTCCTAGTATCTCCATGGAT
CBS125.65   CTGTGCTTCCCGTGCCCCCGCCTCCTGTTCGTCCCAGTATTTCCATGGAC
CBS130.71   CTGTGCTCCCTGTTCCCCCACCCCCTGTTCGTCCCAGCATTTCCATGGAT
CBS284.36   CAGTCCTTCCGGTCCCCCCTCCCCCAGTCCGGCCAAGCATTTCCATGGAC
CBS402.78   CTGTTCTGCCTGTCCCACCCCCTCCCGTGCGTCCTAGTATTTCCATGGAT
CBS431.87   CAGTCCTTCCGGTCCCCCCTCCCCCAGTCCGGCCAAGCATTTCCATGGAC
CBS700.74   CTGTGCTTCCCGTGCCCCCGCCTCCTGTTCGTCCCAGTATTTCCATGGAC
DY10501     CTGTTCTGCCTGTTCCCCCGCCTCCCGTGCGTCCTAGTATATCCATGGAT
DY10502     NNNNNNNNNNNNNNNNNNNNNNNNNNNNNNNNNNNNNNNNNNNNNNNNNN
EFCC7287    CCGTCCTGCCCGTGCCGCCCCCGCCGGTGCGCCCCAGCATTTCCATGGAC
EFCC8572    CCGTCCTGCCAGTACCTCCGCCGCCAGTCCGTCCTAGTATTTCCATGGAT
GJS90227    NNNNNNNNNNNNNNNNNNNNNNNNNNNNNNNNNNNNNNNNNNNNNNNNNN
NBRC101742  CCGTCTTGCCAGTTCCTCCACCGCCGGTCCGTCCGAGCATTTCCATGGAC
NHJ11343    CTGTTCTGCCTGTTCCTCCACCTCCTGTTCGTCCTAGTATATCGATGGAC
NHJ12516    CTGTTCTGCCTGTTCCTCCACCTCCTGTTCGTCCTAGTATATCGATGGAC
NHJ6209     CCGTCCTGCCCGTCCCCCCGCCCCCTGTTCGTCCCAGTATTTCCATGGAC
OSC93609    CTGTCTTGCCTGTTCCTCCACCTCCTGTGCGTCCTAGTATTTCCATGGAC
OSC93610    CTGTCTTGCCTGTTCCTCCACCTCCTGTGCGTCCTAGTATTTCCATGGAC
OSC93623    CGGTTCTGCCTGTCCCCCCTCCTCCTGTGCGTCCTAGTATTTCCATGGAT
P.C.546     CTGTCCTGCCCGTCCCTCCTCCTCCTGTGCGCCCTAGTATTTCCATGGAT
SAcp11      CTGTTTTGCCTGTACCCCCTCCTCCTGTGCGTCCCAGTATCTCAATGGAT
TBRC7251    CTGTTCTACCTGTCCCCCCTCCTCCCGTGCGTCCTAGTATCTCCATGGAT
TBRC7252    CTGTTCTACCTGTCCCCCCTCCTCCCGTGCGTCCTAGTATCTCCATGGAT
TNSF18494   CTGTGCTTCCTGTCCCCCCGCCTCCTGTTCGTCCCAGTATTTCTATGGAC

AFTOLID187  NNNNNNNNNNNNNNNNNNNNNNNNNNNNNNNNNNNNNNNNNNNNNNNNNN
ARSEF1424   GGAACAGGCACTGGTATGCGTAACGAGGATGACTTGACATACAAGCTTGG
ARSEF1564   GGTACTGGTACTGGCACGAGAAACGAGGATGATCTGACCTACAAGCTTGG
ARSEF2181   GGCACTGGCACGGGTATGCGGAATGAGGATGATTTGACGTACAAGTTGGG
ARSEF2567   GGTACTGGTACTGGCACGAGAAATGAGGATGATTTGACCTACAAGCTTGG
ARSEF617    GGTACTGGTACTGGCACGAGAAACGAGGATGATTTGACCTACAAGCTTGG
ARSEF6355   GGTACTGGTACTGGTATGAGAAACGAAGATGACTTGACATATAAACTTGG
ARSEF7487   GGTACTGGCACCGGCATGCGAAATGAAGACGATTTGACCTACAAGCTTGG
CBS101247   GGTACTGGTACCGGCATGAGAAACGAAGACGATTTGACCTACAAGCTCGG
CBS125.65   GGTACTGGTACCGGCATGCGAAATGAAGACGATTTGACCTACAAGCTTGG
CBS130.71   GGTACTGGCACCGGCATGCGAAATGAAGACGATTTGACCTACAAACTTGG
CBS284.36   GGCACTGGCACGGGTATGCGGAATGAGGATGATTTGACGTACAAGTTGGG
CBS402.78   GGTACTGGTACCGGCATGAGAAATGAAGACGATTTGACCTACAAGCTTGG
CBS431.87   GGCACTGGCACGGGTATGCGGAATGAGGATGATTTGACGTACAAGTTGGG
CBS700.74   GGTACTGGTACCGGCATGCGAAATGAAGACGATTTGACCTACAAGCTTGG
DY10501     GGTACTGGTACCGGTACGAGAAATGAAGATGATTTGACCTACAAGCTTGG
DY10502     NNNNNNNNNNNNNNNNNNNNNNNNNNNNNNNNNNNNNNNNNNNNNNNNNN
EFCC7287    GGCACTGGAACCGGCATGCGAAACGAGGACGACTTGACGTACAAGCTCGG
EFCC8572    GGTACCGGCACTGGCATGCGAAATGAGGACGATCTGACGTACAAGCTCGG
GJS90227    NNNNNNNNNNNNNNNNNNNNNNNNNNNNNNNNNNNNNNNNNNNNNNNNNN
NBRC101742  GGCACCGGTACTGGCATGCGGAATGAGGACGATTTGACGTACAAGCTTGG
NHJ11343    GGTACTGGTACCGGTATGAGAAATGAAGACGATTTGACGTACAAGCTGGG
NHJ12516    GGTACTGGTACCGGTATGAGAAATGAAGACGATTTGACGTACAAGCTGGG
NHJ6209     GGTACCGGCACGGGAATGCGAAACGAAGACGATTTGACATACAAGTTGGG
OSC93609    GGTACCGGTACTGGCATGAGAAATGAAGACGATTTGACATACAAGCTTGG
OSC93610    GGTACCGGTACTGGCATGAGAAATGAAGACGATTTGACATACAAGCTTGG
OSC93623    GGTACTGGAACCGGCACGAGAAACGAAGATGATTTGANNNNNNNNNNNNN
P.C.546     GGTACTGGTACTGGTATGAGAAACGAAGATGACTTGACATATAAACTTGG
SAcp11      GGTACCAGTACTGGCATGCGAAACGAGGATGATTTAACTTACAAACTCGG
TBRC7251    GGTACTGGTACCGGCATGAGAAATGAAGACGATCTGACCTACAAGCTTGG
TBRC7252    GGTACTGGTACCGGCATGAGAAATGAAGACGATCTGACCTACAAGCTTGG
TNSF18494   GGTACCGGTACCGGCATGCGAAATGAGGATGATTTAACCTACAAGCTTGG

AFTOLID187  NNNNNNNNNNNNNNNNNNNNNNNNNNNNNNNNNNNNNNNNNNNNNNNNNN
ARSEF1424   CGATATCATCCGCGCCAATGGTAACGTGAAGCAAGCCATCCGTGAAGGAT
ARSEF1564   TGACATTATCCGCGCCAACGGTAATGTCAAGCAGGCCATTCGTGAAGGAT
ARSEF2181   AGACATCATCCGCGCCAACGGCAATGTTAAGCAAGCCATCCGCGAAGGAT
ARSEF2567   CGACATTATTCGCGCCAACGGTAATGTCAAGCAGGCTATTCGCGAAGGAT
ARSEF617    CGACATTATCCGCGCCAACGGTAATGTCAAGCAGGCCATTCGTGAAGGAT
ARSEF6355   CGATATTATTCGCGCCAACGGCAACGTCAAGCAGGCCATACGCGAAGGAT
ARSEF7487   TGATATTATCCGTGCCAACGGCAATGTGAAGCAGGCTATCCGCGAAGGAT
CBS101247   CGACATTATTCGCGCCAACGGTAATGTCAAGCAAGCCATTCGCGAAGGAT
CBS125.65   TGATATTATTCGTGCCAACGGTAATGTGAAGCAGGCCATCCGTGAAGGAT
CBS130.71   TGATATTATCCGTGCCAACGGCAATGTGAAGCAGGCTATCCGCGAAGGAT
CBS284.36   AGACATCATCCGCGCCAACGGCAATGTTAAGCAAGCCATCCGCGAAGGAT
CBS402.78   CGACATTATTCGCGCCAACGGTAATGTCAAGCAGGCCATTCGCGAANNNN
CBS431.87   AGACATCATCCGCGCCAACGGCAATGTTAAGCAAGCCATCCGCGAAGGAT
CBS700.74   TGATATTATTCGTGCCAACGGTAATGTGAAGCAGGCCATCCGTGAAGGAT
DY10501     CGACATCATCCGCGCCAACGGTAATGTCAAGCAAGCTATTCGAGAAGGAT
DY10502     NNNNNNNNNNNNNNNNNNNNNNNNNNNNNNNNNNNNNNNNNNNNNNNNNN
EFCC7287    CGACATTATCCGCGCCAACGGCAACGTGAAGCAAGCCATTCGCGAGGGCT
EFCC8572    TGATATCATTCGCGCCAACGGCCACGTGAAGCNNNNNNNNNNNNNNNNNN
GJS90227    NNNNNNNNNNNNNNNNNNNNNNNNNNNNNNNNNNNNNNNNNNNNNNNNNN
NBRC101742  CGACATCATCCGTGCCAACGGAAACGTCAAGCAAGCCATTCGTGAAGGGT
NHJ11343    TGACATTATCCGAGCCAACGGTAATGTGAAACAAGCTATTCGCGAAGGAT
NHJ12516    TGACATTATCCGAGCCAACGGTAATGTGAAACAAGCTATTCGCGAAGGAT
NHJ6209     CGACATCATTCGTGCCAACGGCAACGTCAAACAGGCCATTCGCGAGGGCT
OSC93609    CGACATCATTCGCGCCAATGGTAACGTCAAGCAGGCTATCCGTGAAGGAT
OSC93610    CGACATCATTCGCGCCAATGGTAACGTCAAGCAGGCTATCCGTGAAGGAT
OSC93623    NNNNNNNNNNNNNNNNNNNNNNNNNNNNNNNNNNNNNNNNNNNNNNNNNN
P.C.546     CGACATTATTCGCGCCAACGGCAACGTCAAGCAGGCCATACGCGAAGGAT
SAcp11      TGACATCATCCGCGCCAATGGTAACGTGAAGCAGGCCATTCGCGAGGNNN
TBRC7251    CGACATTATCCGCGCCAACGGTAATGTCAAGCAGGCTATTCGCGAAGGCT
TBRC7252    CGACATTATCCGCGCCAACGGTAATGTCAAGCAGGCTATTCGCGAAGGAT
TNSF18494   TGATATTATCCGTGCCAACGGTAATGTGAAGCAGGCCATTCGTGAAGGAT

AFTOLID187  NNNNNNNNNNNNNNNNNNNNNNNNNNNNNNNNNNNNNNNNNNNNNNNNNN
ARSEF1424   CTCCCCAACATTACACATTTGCCTCCACGCTATCACACTTGCGGCGTACC
ARSEF1564   CACCGCAACACTATACTTTTGCCTCAACACTATCCCACCTTCGACGTACC
ARSEF2181   CTCCGCAGCACNNNNNNNNNNNNNNNNNNNNNNNNNNNNNNNNNNNNNNN
ARSEF2567   CACCGCAACACTATACTTTCGCCTCAACACTATCCCACCTTCGACGTACT
ARSEF617    CACCGCAACACTATACTTTTGCCTCAACACTATCCCACCTTCGACGGACC
ARSEF6355   CGCCTCAGCACNNNNNNNNNNNNNNNNNNNNNNNNNNNNNNNNNNNNNNN
ARSEF7487   CACCCCAGCACTATACTTTTGCTTCGACGCTCTCTCACTTGCGACGAACC
CBS101247   CACCGNNNNNNTATACATTTGCCTCGACGCTCTCTCATCTTCGACGTACC
CBS125.65   CACCTCAGCACTATACTTTTGCCTCGACACTCTCTCACTTGCGGCGAACC
CBS130.71   CACCCCAGCACTATACTTTTGCTTCGACACTCTCTCACTTGCGACGAACC
CBS284.36   CTCCGCAGCACTACACATTTGCCTCGACCCTGTCGCATTTGCGGCGAACC
CBS402.78   NNNNNNNNNNNTATACGTTTGCCTCGACGCTGTCCCATCTTCGACGTACC
CBS431.87   CTCCGCAGCACTACACATT-GCCTCGACCCTGT-GCATTTGGGG--AACC
CBS700.74   CACCTCAGCACTATACTTTTGCCTCGACACTCTCTCACTTGCGGCGAACC
DY10501     CGCCACAGCACTACACATTTGCCTCAACGTTGTCTCACCTTCGACGCACC
DY10502     NNNNNNNNNNNTACACATTTGCCTCAACGTTGTCTCACCTTCGACGCACC
EFCC7287    CCCCACAGCACTACACCTTTGTTTCGACCTTGTCGCATTTGCGGCGCACC
EFCC8572    NNNNNNNNNNNTACACTTTTGCATCGACCTTGTCACACTTGCGACGCACC
GJS90227    NNNNNNNNNNNNNNNNNNNNNNNNNNNNNNNNNNNNNNNNNNNNNNNNNN
NBRC101742  CACCGCAGCACTACACCTTCGCCTCCACATTATCTCATCTGAGGCGCACC
NHJ11343    CTCCTCAGCATNNNNNNNNNNNNNNNNNNNNNNNNNNNNNNNNNNNNNNN
NHJ12516    CTCCTCAGCATNNNNNNNNNNNNNNNNNNNNNNNNNNNNNNNNNNNNNNN
NHJ6209     CTCCTCAACACTACACTTTTGCTTCTACCCTCTCTCACTTGCGGCGAACG
OSC93609    CGCCGCAACACNNNNNNNNNNNNNNNNNNNNNNNNNNNNNNNNNNNNNNN
OSC93610    CGCCGCAACACTATACGTTTGCGTCGACGCTTTCCCATCTTCGACGCACC
OSC93623    NNNNNNNNNNNNNNNNNNNNNNNNNNNNNNNNNNNNNNNNNNNNNNNNNN
P.C.546     CGCCTCAGCACNNNNNNNNNNNNNNNNNNNNNNNNNNNNNNNNNNNNNNN
SAcp11      NNNNNNNNNNNTATACTTTTGCGTCTACGCTTTCTCACTTGCGCCGTACC
TBRC7251    CACCACAACATTATACGTTTGCCTCGACGCTGTCCCATCTTCGACGTACC
TBRC7252    CACCGCAGCACTATACGTTTGCCTCGACGCTGTCCCATCTTCGACGTACC
TNSF18494   CACCTCAGCATNNNNNNNNNNNNNNNNNNNNNNNNNNNNNNNNNNNNNNN

AFTOLID187  NNNNNNNNNNNNNNNNNNNNNNNNNNNNNNNNNNNNNNNNNNNNNNNNNN
ARSEF1424   AACACTCCGATCGGAAGAGATGGAAAGCTCGCTAAACCACGTCAGCTGCA
ARSEF1564   AATACACCCATTGGCAGAGATGGCAAACTGGCAAAACCTCGTCAGCTTCA
ARSEF2181   NNNNNNNNNNNNNNNNNNNNNNNNNNNNNNNNNNNNNNNNNNNNNNNNNN
ARSEF2567   AATACACCCATCGGCAGAGATGGGAAACTGGCAAAACCTCGTCAGCTTCA
ARSEF617    AATACACCCATCGGCAGAGATGGCAAACTGGCAAAACCTCGTCAGCTTCA
ARSEF6355   NNNNNNNNNNNNNNNNNNNNNNNNNNNNNNNNNNNNNNNNNNNNNNNNNN
ARSEF7487   AACACACCGATTGGTAGAGATGGTAAGCTCGCTAAACCGCGTCAGCTGCA
CBS101247   AATACGCCCATCGGCAGAGATGGCAAACTGGCGAAACCCCGTCAGCTTCA
CBS125.65   AACACACCAATTGGTAGAGATGGAAAGCTCGCCAAACCGCGTCAGCTGCA
CBS130.71   AACACACCGATTGGTAGAGATGGTAAGCTCGCTAAACCGCGTCAGCTGCA
CBS284.36   AACACGCCCATCGGTCGTGACGGCAAGCTGGCCAAGCCCCGCCAGCTGCA
CBS402.78   AATACGCCCATCGGCAGAGATGGCAAACTGGCGAAACCTCGTCAGCTTCA
CBS431.87   AACACGCCCATCGGTCGTGACGGCAAGCTGGCCAAGCCCCGCCAG-TGCA
CBS700.74   AACACACCAATTGGTAGAGATGGAAAGCTCGCCAAACCGCGTCAGCTGCA
DY10501     AATACGCCGATTGGCAGAGACGGTAAACTCGCGAAACCACGTCAGCTTCA
DY10502     AATACGCCGATTGGCAGAGACGGTAAACTCGCGAAACCACGTCAGCTTCA
EFCC7287    AACACCCCCATCGGCCGAGACGGCAAGATTGCCAAGCCGCGCCAACTGCA
EFCC8572    AACACGCCCATCGGACGAGACGGCAAACTCGCCAAGCCGCGTCAGCTGCA
GJS90227    NNNNNNNNNNNNNNNNNNNNNNNNNNNNNNNNNNNNNNNNNNNNNNNNNN
NBRC101742  AATACCCCCATTGGCAGAGATGGAAAGCTCGCCAAGCCTCGTCAACTGCA
NHJ11343    NNNNNNNNNNNNNNNNNNNNNNNNNNNNNNNNNNNNNNNNNNNNNNNNNN
NHJ12516    NNNNNNNNNNNNNNNNNNNNNNNNNNNNNNNNNNNNNNNNNNNNNNNNNN
NHJ6209     AACACGCCCATTGGCAGAGATGGCAAGCTGGCCAAACCGCGTCAACTTCA
OSC93609    NNNNNNNNNNNNNNNNNNNNNNNNNNNNNNNNNNNNNNNNNNNNNNNNNN
OSC93610    AACACGCCCATCGGCAGAGATGGCAAGCTGGCCAAACCTCGCCAGCTTCA
OSC93623    NNNNNNNNNNNNNNNNNNNNNNNNNNNNNNNNNNNNNNNNNNNNNNNNNN
P.C.546     NNNNNNNNNNNNNNNNNNNNNNNNNNNNNNNNNNNNNNNNNNNNNNNNNN
SAcp11      AACACGCCCATCGGCCGAGACGGCAAACTGGCCAAGCCGCGACAACTGCA
TBRC7251    AATACACCCATCGGCAGAGATGGCAAACTGGCGAAACCCCGTCAACTTCA
TBRC7252    AATACACCCATCGGCAGAGATGGCAAACTGGCGAAACCCCGTCAACTTCA
TNSF18494   NNNNNNNNNNNNNNNNNNNNNNNNNNNNNNNNNNNNNNNNNNNNNNNNNN

AFTOLID187  NNNNNNNNNNNNNNNNNNNNNNNNNNNNNNNNNNNNNNNNNNNNNNNNNN
ARSEF1424   CAACACACACTGGGGCTTGGTTTGCCCTGCAGAGACACCTGAAGGACAGG
ARSEF1564   TAATACTCATTGGGGTCTTGTCTGCCCTGCTGAGACACCTGAAGGCCAGG
ARSEF2181   NNNNNNNNNNNNNNNNNNNNNNNNNNNNNNNNNNNNNNNNNNNNNNNNNN
ARSEF2567   TAATACGCATTGGGGTCTTGTCTGCCCTGCTGAGACACCTGAAGGGCAGG
ARSEF617    TAATACTCACTGGGGTCTTGTCTGCCCTGCTGAGACACCTGAAGGCCAGG
ARSEF6355   NNNNNNNNNNNNNNNNNNNNNNNNNNNNNNNNNNNNNNNNNNNNNNNNNN
ARSEF7487   CAACACACACTGGGGCTTGGTCTGTCCTGCCGAGACGCCAGAAGGTCAGG
CBS101247   CAATACTCATTGGGGTCTCGTCTGTCCTGCTGAGACACCTGAAGGCCAGG
CBS125.65   CAACACACATTGGGGCTTAGTCTGTCCTGCCGAGACGCCAGAAGGTCAGG
CBS130.71   CAACACACACTGGGGCTTGGTCTGTCCTGCCGAGACGCCAGAAGGTCAGG
CBS284.36   CAACACGCACTGGGGCCTCGTCTGTCCGGCTGAGACGCCAGAGGGACAGG
CBS402.78   CAATACTCATTGGGGTCTCGTCTGTCCTGCTGAGACACCTGAAGGTCAGG
CBS431.87   CAACACGCA-TGGGGCCT-GTCTGTCGG--TGAGACGCCAGAGGGACAGG
CBS700.74   CAACACACATTGGGGCTTAGTCTGTCCTGCCGAGACGCCAGAAGGTCAGG
DY10501     CAATACCCATTGGGGTCTCGTCTGTCCTGCAGAGACACCTGAGGGCCAGG
DY10502     CAATACCCATTGGGGTCTCGTCTGTCCTGCAGAGACACCTGAGGGCCAGG
EFCC7287    CAACACGCACTGGGGTCTCGTCTGCCCGGCCGAAACCCCCGAGGGACAGG
EFCC8572    CAACACGCATTGGGGTCTCGTCTGCCCAGCTGAAACGCCCGAAGGGCAGG
GJS90227    NNNNNNNNNNNNNNNNNNNNNNNNNNNNNNNNNNNNNNNNNNNNNNNNNN
NBRC101742  CAACACCCACTGGGGCTTGGTTTGCCCTGCGGAAACGCCCGAAGGACAGG
NHJ11343    NNNNNNNNNNNNNNNNNNNNNNNNNNNNNNNNNNNNNNNNNNNNNNNNNN
NHJ12516    NNNNNNNNNNNNNNNNNNNNNNNNNNNNNNNNNNNNNNNNNNNNNNNNGG
NHJ6209     CAACACGCACTGGGGCCTGGTCTGTCCCGCGGAAACGCCCGAAGGCCAGG
OSC93609    NNNNNNTCATATAGAGCTGGCGAAGCCCG-TGTACCACCCTGGCTTTAT-
OSC93610    CAACACACACTGGGGACTTGTTTGCCCCGCTGAAACACCTGAAGGACAGG
OSC93623    NNNNNNNNNNNNNNNNNNNNNNNNNNNNNNNNNNNNNNNNNNNNNNNNNN
P.C.546     NNNNNNNNNNNNNNNNNNNNNNNNNNNNNNNNNNNNNNNNNNNNNNNNNN
SAcp11      CAACACACATTGGGGATTAGTCTGCCCCGCAGAGACACCAGAGGGTCAAG
TBRC7251    CAATACTCATTGGGGTCTCGTCTGTCCTGCTGAGACACCCGAAGGCCAGG
TBRC7252    CAATACTCATTGGGGTCTCGTCTGTCCTGCTGAGACACCCGAAGGCCAGG
TNSF18494   NNNNNNNNNNNNNNNNNNNNNNNNNNNNNNNNNNNNNNNNNNNNNNNNNN

AFTOLID187  NNNNNNNNNNNNNNNNNNNNNNNNNNNNNNNNNNNNNNNNNNNNNNNNNN
ARSEF1424   CTTGCGGCCTGGTCAAGAATCTGTCTCTTATGTGCTATGTCAGTGTCGGC
ARSEF1564   CTTGCGGTCTTGTCAAGAATCTGTCTCTCATGTGCTACGTCAGCGTCGGC
ARSEF2181   NNNNNNNNNNNNNNNNNNNNNNNNNNNNNNNNNNNNNNNNNNNNNNNNNN
ARSEF2567   CTTGCGGTCTTGTCAAGAATCTGTCTCTCATGTGCTACGTCAGCGTCGGC
ARSEF617    CTTGCGGTCTTGTCAAGAATCTGTCTCTCATGTGCTACGTCAGCGTCGGC
ARSEF6355   NNNNNNNNNNNNNNNNNNNNNNNNNNNNNNNNNNNNNNNNNNNNNNNNNN
ARSEF7487   CTTGCGGCCTGGTCAAGAACCTGTCATTGATGTGTTATGTCAGTGTGGGT
CBS101247   CTTGTGGCCTTGTCAAAAACCTGTCTCTCATGTGCTACGTCAGCGTCGGT
CBS125.65   CTTGTGGTCTGGTCAAGAACCTGTCTTTGATGTGCTATGTCAGTGTGGGT
CBS130.71   CTTGCGGTCTGGTCAAGAACCTGTCATTGATGTGTTATGTCAGTGTGGGT
CBS284.36   CTTGCGGTCTGGTCAAGAATCTGTCTCTCATGTGCTACGTCAGTGTCGGC
CBS402.78   CTTGTGGCCTAGTCAAAAACCTGTCTCTCATGTGTTACGTCAGCGTCGGT
CBS431.87   CTTGCGGTCTGGTCAAGAATCTGTCTCTCATGTG-TACGTCAGTGTCGGC
CBS700.74   CTTGTGGTCTGGTCAAGAACCTGTCTTTGATGTGCTATGTCAGTGTGGGT
DY10501     CTTGCGGTCTTGTCAAAAACTTATCCCTTATGTGCTACGTTAGTGTCGGG
DY10502     CTTGCGGTCTTGTCAAAAACTTATCCCTTATGTGCTACGTTAGTGTCGGG
EFCC7287    CTTGCGGTCTGGTCAAGAACCTGTCGTTGATGTGCTACGTCAGTGTCGGC
EFCC8572    CGTGCGGTCTGGTCAAGAACTTGTCTTTGATGTGCTACGTCAGTGTTGGT
GJS90227    NNNNNNNNNNNNNNNNNNNNNNNNNNNNNNNNNNNNNNNNNNNNNNNNNN
NBRC101742  CTTGCGGTCTTGTCAAGAATTTGTCTCTGATGTGTTACGTCAGTGTCGGA
NHJ11343    NNNNNNNNNNNNNNNNNNNNNNNNNNNNNNNNNNNNNNNNNNNNNNNNNN
NHJ12516    CTTGTGGCCTTGTCAAAAATCTGTCGTTGATGTGCTACGTTAGTGTTGGG
NHJ6209     CCTGCGGTCTCGTCAAAAATCTGTCGCTCATGTGCTACGTCAGCGTCGGC
OSC93609    ----CAAGAAAGTGAAGAAA--GTCTTGGAGATTGTCTGCCACAATTGCA
OSC93610    CTTGTGGTCTGGTCAAGAACCTGTCTCTCATGTGCTATGTCAGCGTCGGT
OSC93623    NNNNNNNNNNNNNNNNNNNNNNNNNNNNNNNNNNNNNNNNNNNNNNNNNN
P.C.546     NNNNNNNNNNNNNNNNNNNNNNNNNNNNNNNNNNNNNNNNNNNNNNNNNN
SAcp11      CATGTGGCCTCGTCAAGAACTTGTCGTTGATGTGCTACGTGAGTGTGGGC
TBRC7251    CTTGTGGACTTGTCAAAAACCTGTCTCTCATGTGCTACGTCAGCGTCGGT
TBRC7252    CTTGTGGACTTGTCAAAAACCTGTCTCTCATGTGCTACGTCAGCGTCGGT
TNSF18494   NNNNNNNNNNNNNNNNNNNNNNNNNNNNNNNNNNNNNNNNNNNNNNNNNN

AFTOLID187  NNNNNNNNNNNNNNNNNNNNNNNNNNNNNNNNNNNNNNNNNNNNNNNNNN
ARSEF1424   TCACCGTCTGAGCCCTTAATTGAGTTCATGATTAATCGGGGCATGGAAGT
ARSEF1564   TCCCCAGCCGAGCCGCTCATTGACTTCATGATCAACAGGGGTATGGAGGT
ARSEF2181   NNNNNNNNNNNNNNNNNNNNNNNNNNNNNNNNNNNNNNNNNNNNNNNNNN
ARSEF2567   TCCCCAGCCGAGCCGCTCATTGACTTCATGATCAACAGGGGTATGGAGGT
ARSEF617    TCCCCAGCCGAGCCGCTCATTGACTTCATGATCAACAGGGGTATGGAGGT
ARSEF6355   NNNNNNNNNNNNNNNNNNNNNNNNNNNNNNNNNNNNNNNNNNNNNNNNNN
ARSEF7487   TCACCGGCCGAGCCATTGATTGAATTCATGATCAACCGTGGCATGGAAGT
CBS101247   TCGCCTGCCGAGCCGCTCATTGACTTCATGATTAACAGGGGCATGGAAGT
CBS125.65   TCACCCGCCGAGCCGCTGATTGAATTCATGATCAACCGTGGTATGGAAGT
CBS130.71   TCACCGGCCGAGCCATTGATTGAATTCATGATCAACCGTGGCATGGAAGT
CBS284.36   TCGCCGGCGGAGCCGCTCGTCGAGTTCATGATCAACCGAGGCATGGAGGT
CBS402.78   TCGCCCGCCGAGCCGCTCATTGACTTCATGATCAACAGGGGTATGGAAGT
CBS431.87   TCGCCGGCGGAGCCGCTCGTCGAGTTCATGATCAACCGAGGCATGGAGGT
CBS700.74   TCACCCGCCGAGCCGCTGATTGAATTCATGATCAACCGTGGTATGGAAGT
DY10501     TCGCCAGCCGAGCCACTTATTGACTTCATGATCAATAGGGGTATGGAAGT
DY10502     TCGCCAGCCGAGCCACTTATTGACTTCATGATCAATAGGGGTATGGAAGT
EFCC7287    TCTCCTTCGGAGCCTCTGATCGAGTTCATGATCAACCGGGGCATGGAGGT
EFCC8572    TCCCCATCCGAGCCTCTGATCGAGTTCATGATCAACCGAGGCATGGAGGT
GJS90227    NNNNNNNNNNNNNNNNNNNNNNNNNNNNNNNNNNNNNNNNNNNNNNNNNN
NBRC101742  TCCCCTTCTGAGCCTTTGATCGAGTTCATGATCAATCGCGGCATGGAAGT
NHJ11343    NNNNNNNNNNNNNNNNNNNNNNNNNNNNNNNNNNNNNNNNNNNNNNNNNN
NHJ12516    TCACCTTCTGAGCCTTTGATTGAATTCATGATCAACAGAGGCATGGAGGT
NHJ6209     TCGCCTTCTGAGCCATTGATCGAGTTCATGATTAATCGAGGCATGGAGGT
OSC93609    GCAAAGTGTTGGCC---GATGAAGTTGGTCTTCCCTTTTCTCCATGAAGC
OSC93610    TCACCAGCTGAGCCGCTCATCGACTTCATGATCAACCGAGGCATGGAGGT
OSC93623    NNNNNNNNNNNNNNNNNNNNNNNNNNNNNNNNNNNNNNNNNNNNNNNNNN
P.C.546     NNNNNNNNNNNNNNNNNNNNNNNNNNNNNNNNNNNNNNNNNNNNNNNNNN
SAcp11      TCACCCTCAGAGCCGTTGATTGAGTTCATGATCAATCGTGGCATGGAAGT
TBRC7251    TCGCCCGCCGAGCCGCTCATTGACTTCATGATCAACCGGGGTATGGAAGT
TBRC7252    TCGCCCGCCGAGCCGCTCATTGACTTCATGATCAACCGGGGTATGGAAGT
TNSF18494   NNNNNNNNNNNNNNNNNNNNNNNNNNNNNNNNNNNNNNNNNNNNNNNNNN

AFTOLID187  NNNNNNNNNNNNNNNNNNNNNNNNNNNNNNNNNNNNNNNNNNNNNNNNNN
ARSEF1424   CGTCGAGGAATACGAACCATTAAGGTATCCGCACGCCACCAAAATCTTCG
ARSEF1564   CATTGAGGAGTACGAACCACTCAGATACCCACACGCTACCAAGATTTTTG
ARSEF2181   NNNNNNNNNNNNNNNNNNNNNNNNNNNNNNNNNNNNNNNNNNNNNNNNNN
ARSEF2567   CATTGAGGAGTACGAACCACTCAGATACCCACACGCTACCAAGATTTTCG
ARSEF617    CATTGAGGAGTACGAACCACTCAGATACCCACACGCTACCAAGATCTTTG
ARSEF6355   NNNNNNNNNNNNNNNNNNNNNNNNNNNNNNNNNNNNNNNNNNNNNNNNNN
ARSEF7487   GGTGGAAGAGTACGAGCCGCTGAGATATCCCCATGCCACCAAGATCTTTG
CBS101247   TATCGAAGAGTACGAACCACTCAGATTCCCACACGCTACCAAAATATTTG
CBS125.65   GGTAGAGGAGTATGAACCGCTAAGATATCCCCACGCCACCAAGATCTTTG
CBS130.71   GGTAGAAGAGTACGAGCCGCTGAGATATCCCCATGCCACCAAGATCTTTG
CBS284.36   GGTGGAGGAGTACGAGCCGCTGAGATACCCCCACGCGACCAAGATCTTCG
CBS402.78   TATCGAAGAGTACGAACCACTCAGATATCCGCACGCTACCAAGATCTTTG
CBS431.87   GGTGGAGGAGTACGAGCCGCTGAGATACCCCCACGCGACCAAGATCTTCG
CBS700.74   GGTAGAGGAGTATGAACCGCTAAGATATCCCCACGCCACCAAGATCTTTG
DY10501     CATCGAGGAGTACGAACCGCTCAGGTATCCGCACGCCACCAAGATTTTTG
DY10502     CATCGAGGAGTACGAACCGCTCAGGTATCCGCACGCCACCAAGATTTTTG
EFCC7287    GGTGGAAGAGTACGAGCCTCTGCGATACCCACACGCCACAAAGATATTCG
EFCC8572    GGTGGAGGAATACGAACCACTCAGATATCCACATGCCACCAAAATCTTCG
GJS90227    NNNNNNNNNNNNNNNNNNNNNNNNNNNNNNNNNNNNNNNNNNNNNNNNNN
NBRC101742  TGTTGAAGAATATGAGCCACTGAGGTATCCGCATGCTACCAAGATCTTCG
NHJ11343    NNNNNNNNNNNNNNNNNNNNNNNNNNNNNNNNNNNNNNNNNNNNNNNNNN
NHJ12516    TGTCGAAGAGTACGAGCCGTTGAGATATCCCCATGCTACCAAGATCTTTG
NHJ6209     TGTTGAAGAGTATGAACCATTGAGATATCCCCACGCGACCAAGATCTTTG
OSC93609    TTTTTAAGCTTACTGGATGCTAATCTGACCTC------CCAGAGCGACCC
OSC93610    CATTGAGGAGTACGAACCTCTCAGGTATCCCCATGCCACCAAGATTTTCG
OSC93623    NNNNNNNNNNNNNNNNNNNNNNNNNNNNNNNNNNNNNNNNNNNNNNNNNN
P.C.546     NNNNNNNNNNNNNNNNNNNNNNNNNNNNNNNNNNNNNNNNNNNNNNNNNN
SAcp11      TGTCGAAGAGTACGAGCCGCTGAGGTATCCTCATGCAACAAAAATCTTTG
TBRC7251    TATCGAAGAGTACGAACCACTCAGATACCCGCACGCTACTAAGATCTTTG
TBRC7252    TATCGAAGAGTACGAACCACTCAGATACCCGCACGCTACTAAGATCTTTG
TNSF18494   NNNNNNNNNNNNNNNNNNNNNNNNNNNNNNNNNNNNNNNNNNNNNNNNNN

AFTOLID187  NNNNNNNNNNNNNNNNNNNNNNNNNNNNNNNNNNNNNNNNNNNNNNNNNN
ARSEF1424   TCAACGGAGTTTGGGTAGGTATACATCAAGACCCTAAACACTTGGTCAGT
ARSEF1564   TCAACGGGACCTGGGTTGGAGTTCACCAGGACCCCAAGCACCTTGCTGAC
ARSEF2181   NNNNNNNNNNNNNNNNNNNNNNNNNNNNNNNNNNNNNNNNNNNNNNNNNN
ARSEF2567   TCAACGGGACCTGGGTTGGAGTTCACCAGGACCCCAAGCACCTTGCTGAC
ARSEF617    TCAACGGGACCTGGGTTGGAGTTCACCAGGACCCCAAGCACCTTGCTGAC
ARSEF6355   NNNNNNNNNNNNNNNNNNNNNNNNNNNNNNNNNNNNNNNNNNNNNNNNNN
ARSEF7487   TCAATGGTGTTTGGGTTGGTGTACACCAAGATCCTAAGCACCTGGTCAGC
CBS101247   TCAACGGGACCTGGGTTGGAGTTCACCAGGATCCTAAGCACCTTGTGGAT
CBS125.65   TTAATGGTGTCTGGGTTGGTATACACCAAGATCCCAAGCACCTTGTCAGT
CBS130.71   TCAATGGTGTTTGGGTTGGTGTACACCAAGATCCTAAGCACCTGGTCAGT
CBS284.36   TCAACGGAGTCTGGGTTGGCGTGCACCAAGACCCCAAGCACCTGGTGAGC
CBS402.78   TCAACGGGACCTGGGTTGGAGTTCACCAGGACCCGAAGCACCTTGTGGAT
CBS431.87   TCAACGGAGTCTGGGTTGGCGTGCACCAAGACCCCAAGCACCTGGTGAGC
CBS700.74   TTAATGGTGTCTGGGTTGGTATACACCAAGATCCCAAGCACCTTGTCAGT
DY10501     TCAACGGTACCTGGGTCGGAGTTCACCAAGAGCCCAAACACCTTGTCGAT
DY10502     TCAACGGTACCTGGGTCGGAGTTCACCAAGAGCCCAAACACCTTGTCGAT
EFCC7287    TCAACGGAACCTGGGTGGGCGTGCACCAGGATCCCAAGCACCTGGTCAGC
EFCC8572    TCAACGGAGTTTGGGTTGGTGTGCATCAGGATCCGAAGCATCTCGTAAAC
GJS90227    NNNNNNNNNNNNNNNNNNNNNNNNNNNNNNNNNNNNNNNNNNNNNNNNNN
NBRC101742  TCAACGGAGTCTGGGTAGGCATACATCAAGACCCCAAGCATTTGGTCAGT
NHJ11343    NNNNNNNNNNNNNNNNNNNNNNNNNNNNNNNNNNNNNNNNNNNNNNNNNN
NHJ12516    TGAACGGTACTTGGGTGGGCGTGCATCAGGATCCTAAGCATCTCGTGAGC
NHJ6209     TCAACGGAACCTGGGTGGGCGTGCACCAGGACCCCAAGCATCTCGTCAGC
OSC93609    CGAATTCGTCACAGCTATTCGTAC-TCGCGATCCAAAGGTTCGATTCAAG
OSC93610    TCAACGGCACCTGGGTAGGCGTGCACCAAGACCCAAAGCATCTCGTTAAC
OSC93623    NNNNNNNNNNNNNNNNNNNNNNNNNNNNNNNNNNNNNNNNNNNNNNNNNN
P.C.546     NNNNNNNNNNNNNNNNNNNNNNNNNNNNNNNNNNNNNNNNNNNNNNNNNN
SAcp11      TCAATGGTACGTGGGTTGGTGTGCACCAGGATCCCAAGCATCTTGTCAGT
TBRC7251    TCAACGGAACATGGGTTGGCGTTCACCAGGATCCCAAGCACCTTGTGGAT
TBRC7252    TCAACGGAACATGGGTTGGCGTTCACCAGGATCCCAAGCACCTTGTGGAT
TNSF18494   NNNNNNNNNNNNNNNNNNNNNNNNNNNNNNNNNNNNNNNNNNNNNNNNNN

AFTOLID187  NNNNNNNNNNNNNNNNNNNNNNNNNNNNNNNNNNNNNNNNNNNNNNNNNN
ARSEF1424   CAGGTGCTTGACACCCGGCGAAAATCGTACTTGCAGTATGAGGTGTCACT
ARSEF1564   CAGGTATTCGACACCCGCCGCAAGTCCTACCTGCAGTATGAGGTGTCTCT
ARSEF2181   NNNNNNNNNNNNNNNNNNNNNNNNNNNNNNNNNNNNNNNNNNNNNNNNNN
ARSEF2567   CAGGTATTCGATACCCGGCGCAAGTCCTACCTGCAGTATGAGGTTTCTCT
ARSEF617    CAGGTATTCGACACCCGCCGCAAGTCCTACCTGCAGTATGAGGTGTCTCT
ARSEF6355   NNNNNNNNNNNNNNNNNNNNNNNNNNNNNNNNNNNNNNNNNNNNNNNNNN
ARSEF7487   CAAGTCTTGGATACTAGACGAAAGTCGTATCTGCAGTACGAGGTGTCTCT
CBS101247   CAGGTATTCGAAACCCGTCGCAAGTCGTACCTGCAGTATGAGGTGTCTCT
CBS125.65   CAAGTCCTGGATACTAGACGAAAGTCGTATCTTCAGTATGAGGTGTCTCT
CBS130.71   CAAGTCTTGGATACTAGACGAAAGTCGTATCTGCAGTACGAGGTGTCTCT
CBS284.36   CAGGTGCTGGACACGCGGCGGAAGAGCTACCTCCCGTTCGAGGTGTCCCT
CBS402.78   CAGGTATTTGAAACCCGTCGCAAGTCATACCTACAGTATGAGGTGTCTCT
CBS431.87   CAGGTGCTGGACACGCGGCGGAAGAGCTACCTCCCGTTCGAGGTGTCCCT
CBS700.74   CAAGTCCTGGATACTAGACGAAAGTCGTATCTTCAGTATGAGGTGTCTCT
DY10501     CAGGTATTTGACACCCGTCGCAAGTCCTACCTGCAATATGAGGTGTCTCT
DY10502     CAGGTATTTGACACCCGTCGCAAGTCCTACCTGCAATATGAGGTGTCTCT
EFCC7287    CAAGTGCTCGACACGCGGCGCAAGTCTTACCTGCAGTTTGAAGTGTCCCT
EFCC8572    CAGGTGCTGGACACTCGGCGGAAGTCCTACCTGCAGTTTGAGGTGTCGCT
GJS90227    NNNNNNNNNNNNNNNNNNNNNNNNNNNNNNNNNNNNNNNNNNNNNNNNNN
NBRC101742  CAGGTTCTTGACACTCGACGGAAGTCGTATCTGCAATATGAAGTGTCGCT
NHJ11343    NNNNNNNNNNNNNNNNNNNNNNNNNNNNNNNNNNNNNNNNNNNNNNNNNN
NHJ12516    CAAGTGTTGGACACGCGACGTAAGTCTTATCTCCAGTACGAAGTGTCCCT
NHJ6209     CAAGTCCTGGACACCAGACGCAAATCATATCTGCAGTACGAAGTGTCCCT
OSC93609    CGCGTCTGGGCCGTTTGCAAAAAGAAGCGCAAGT-GTGAGAATGAAGACA
OSC93610    CAGGTTTTCGACACTCGTCGCAAGTCATACTTGCAGTACGAGGTTTCTCT
OSC93623    NNNNNNNNNNNNNNNNNNNNNNNNNNNNNNNNNNNNNNNNNNNNNNNNNN
P.C.546     NNNNNNNNNNNNNNNNNNNNNNNNNNNNNNNNNNNNNNNNNNNNNNNNNN
SAcp11      CAGGTCTTGGAGACACGACGAAAATCGTATCTGCAATTTGAGGTGTCCCT
TBRC7251    CAGGTATTTGAAACCCGTCGCAAATCATATCTGCAGTATGAGGTGTCCCT
TBRC7252    CAGGTATTTGAAACCCGTCGCAAATCATATCTGCAGTATGAGGTGTCCCT
TNSF18494   NNNNNNNNNNNNNNNNNNNNNNNNNNNNNNNNNNNNNNNNNNNNNNNNNN

AFTOLID187  NNNNNNNNNNNNNNNNNNNNNNNNNNNNNNNNNNNNNNNNNNNNNNNNNN
ARSEF1424   GGTCAGAGAT-ATCCGGGATCAAGAGTTCAAGATC--TTCTCTGACGCTG
ARSEF1564   TGTCAGAGAA-ATCCGTGACCAGGAATTCAAGATC--TTCTCTGATGCTG
ARSEF2181   NNNNNNNNNNNNNNNNNNNNNNNNNNNNNNNNNNNNNNNNNNNNNNNNNN
ARSEF2567   TATCAGAGAA-ATCCGTGATCAGGAGTTCAAGATC--TTCTCTGATGCTG
ARSEF617    TATCAGAGAA-ATCCGTGACCAGGAGTTCAAGATC--TTCTCTGATGCTG
ARSEF6355   NNNNNNNNNNNNNNNNNNNNNNNNNNNNNNNNNNNNNNNNNNNNNNNNNN
ARSEF7487   CGTCCGAGAA-ATCAGGGATCAAGAGTTCAAGATT--TTCTCCGACGCTG
CBS101247   CATCAGGGAA-ATTCGTGATCAAGAATTCAAGATC--TTCTCTGATGCGG
CBS125.65   GGTCCGAGAA-ATCAGGGATCAGGAGTTCAAGATT--TTCTCAGACGCCG
CBS130.71   CGTCCGAGAA-ATCAGGGATCAAGAGTTCAAGATT--TTCTCCGACGCTG
CBS284.36   CATCAGAGAG-ATCAGAGACCAAGAGTTCAAGGTN--TTTTNCNACNCNN
CBS402.78   CATCCGGGAA-ATCCGTGATCAAGAATTCAAGATA--TTTTCTGATGCGG
CBS431.87   CATCAGAGAG-ATCAGAGACCAAGAGTTCAAGGTC--TTTTCCGACGCGG
CBS700.74   GGTCCGAGAA-ATCAGGGATCAGGAGTTCAAGATT--TTCTCAGACGCCG
DY10501     CATCCGAGAA-ATTCGTGACCAGGAGTTCAAGATC--TTCTCTGATGCCG
DY10502     CATCCGAGAA-ATTCGTGACCAGGAGTTCAAGATC--TTCTCTGATGCCG
EFCC7287    CATCAGAGAA-ATCAGGGATCAGGAGTTCAAGATC--TTCTCTGATGCCG
EFCC8572    CATTAGAGAG-ATCAGGGATCAAGAGTTCAAGATC--TTCTCCGATGCGG
GJS90227    NNNNNNNNNNNNNNNNNNNNNNNNNNNNNNNNNNNNNNNNNNNNNNNNNN
NBRC101742  CATCAGAGAT-ATTCGGGATCAAGAGTTCAAAATA--TTCTCTGACGCGG
NHJ11343    NNNNNNNNNNNNNNNNNNNNNNNNNNNNNNNNNNNNNNNNNNNNNNNNNN
NHJ12516    TGTTCGAGAA-ATCCGAGATCAAGAGTTCAAGATT--TTCTCCGACGCTG
NHJ6209     CGTCAGAGAA-ATCCGAGATCAAGAGTTCAAGATT--TTCTCGGACGCCG
OSC93609    CTTCAGAAAAGAACAAGGATGAGGAATTCAATCCTGGTGCTAAGACTATG
OSC93610    CATCAGAGAC-ATCCGTGACCAGGAATTCAAGATT--TTCTCTGATGCAG
OSC93623    NNNNNNNNNNNNNNNNNNNNNNNNNNNNNNNNNNNNNNNNNNNNNNNNNN
P.C.546     NNNNNNNNNNNNNNNNNNNNNNNNNNNNNNNNNNNNNNNNNNNNNNNNNN
SAcp11      TGTCAGAGAA-ATCCGAGATCAAGAGTTTAAGATC--TTCTCCGACGCTG
TBRC7251    CATCAGAGAA-ATTCGTGATCAAGAATTCAAGATC--TTCTCTGATGCGG
TBRC7252    CATCAGAGAA-ATTCGTGATCAAGAATTCAAGATC--TTCTCTGATGCGG
TNSF18494   NNNNNNNNNNNNNNNNNNNNNNNNNNNNNNNNNNNNNNNNNNNNNNNNNN

AFTOLID187  NNNNNNNNNNNNNNNNNNNNNNNNNNNNNNNNNNNNNNNNNNNNNNNNNN
ARSEF1424   GGCGTGTCATGAGGCCAGTATA-TACAGTTCAGCAAGAAGATGACCCAGA
ARSEF1564   GCCGAGTCATGCGGCCTGTTTT-TACTGTGCAAAGTAAAAATGACCCGGA
ARSEF2181   NNNNNNNNNNNNNNNNNNNNNNNNNNNNNNNNNNNNNNNNNNNNNNNNNN
ARSEF2567   GCCGAGTCATGCGGCCTGTTTT-CACTGTGCAAAGTAAGAACGACCCGGA
ARSEF617    GCCGAGTCATGCGGCCTGTTTT-TACTGTGCAAAGTAAAAACGACCCGGA
ARSEF6355   NNNNNNNNNNNNNNNNNNNNNNNNNNNNNNNNNNNNNNNNNNNNNNNNNN
ARSEF7487   GCCGAGTTATGAGACCAGTGTT-TACTGTACAGCAAGAAGATGATCCCGA
CBS101247   GCCGAGTCATGCGGCCCGTCTT-CACAGTACAGGAGAAAGACGACCCAGA
CBS125.65   GCCGAGTTATGAGACCAGTTTT-TACCGTGCAGCAAGAAGACGATCCCGA
CBS130.71   GCCGGGTTATGAGACCAGTGTT-CACTGTGCAGCAAGAAGATGATCCCGA
CBS284.36   GACGAGTCATGCGCCCCGTCTT-CACTGTGCAGCAGGAAGACGACCACGA
CBS402.78   GCCGAGTCATGCGGCCCGTTTT-CACAGTACAGGAGAAAGACGACCCTGA
CBS431.87   GACGAGTCATGCGCCCCGTCTT-CACTGTGCAGCAGGAAGACGACCACGA
CBS700.74   GCCGAGTTATGAGACCAGTTTT-TACCGTGCAGCAAGAAGACGATCCCGA
DY10501     GCCGAGTCATGCGACCCGTCTT-CACAGTGCAGCAGGCAGACGATGCAGA
DY10502     GCCGAGTCATGCGACCCGTCTT-CACAGTGCAGCAGGCAGACGATGCAGA
EFCC7287    GACGAGTCATGCGACCGGCCTT-TACTGTGCAGCAGGAAGACGACCCCGA
EFCC8572    GACGAGTCATGCGACCTGTCTT-CACTGTTCAGCAGGAAGACGACCCTGA
GJS90227    NNNNNNNNNNNNNNNNNNNNNNNNNNNNNNNNNNNNNNNNNNNNNNNNNN
NBRC101742  GCCGCGTCATGAGACCTGTTTT-TACAGTCCAGCAAGAAGACGATCCTGA
NHJ11343    NNNNNNNNNNNNNNNNNNNNNNNNNNNNNNNNNNNNNNNNNNNNNNNNNN
NHJ12516    GTCGAGTCATGAGGCCCATGTA-CACGGTGCAGCAGGAAGATGACCCTGA
NHJ6209     GACGGGTCATGAGACCGGTGTA-CACGGTACAGCAGGAGGACGACCCCGA
OSC93609    GTCGAGGGACATGGCGGGTGCGGTAACATGCAGC-CGCAGGTAAGACAGG
OSC93610    GCAGGGTCATGCGGCCCGTCTT-TACGGTGCAACAGGAAGACGATGCGGA
OSC93623    NNNNNNNNNNNNNNNNNNNNNNNNNNNNNNNNNNNNNNNNNNNNNNNNNN
P.C.546     NNNNNNNNNNNNNNNNNNNNNNNNNNNNNNNNNNNNNNNNNNNNNNNNNN
SAcp11      GGCGTGTCATGCGACCGGTATT-TACCGTGCACCAGGAAGATATCCTGGA
TBRC7251    GCCGAGTCATGCGGCCCGTTTT-TACAGTACAGGAGAAAGATGACCCGGA
TBRC7252    GCCGAGTCATGCGGCCCGTTTT-TACAGTACAGGAGAAAGATGACCCGGA
TNSF18494   NNNNNNNNNNNNNNNNNNNNNNNNNNNNNNNNNNNNNNNNNNNNNNNNNN

AFTOLID187  NNNNNNNNNNNNNNNNNNNNNNNNNNNNNNNNNNNNNNNNNNNNNNNNNN
ARSEF1424   AACCGGGATCGAGAAAGGACACTTGGTTGTATCAAAGGAGTTGGTGAACA
ARSEF1564   GACTGGCCTTGAAAAGGGACAGCTCGGTCTCACCAAGGATTTAGTCAACA
ARSEF2181   NNNNNNNNNNNNNNNNNNNNNNNNNNNNNNNNNNNNNNNNNNNNNNNNNN
ARSEF2567   GACTGGCCTTGAAAAGGGACAGCTCGGTCTCACCAAGGATATGGTGAACA
ARSEF617    GACTGGCCTTGAGAAGGGACAGCTCGGTCTCACCAAGGATTTGGTCAACA
ARSEF6355   NNNNNNNNNNNNNNNNNNNNNNNNNNNNNNNNNNNNNNNNNNNNNNNNNN
ARSEF7487   GACTGGCATTGAAAAAGGCCATCTCGTTTTGACCAAAGAGTTGGTTAACA
CBS101247   GACTGGCCTTGAAAAAGGCCAGCTTGGTCTTACCAAGGATTTGGTCAACA
CBS125.65   GACTGGCATTGAAAAAGGCCATCTAGTTTTGACCAAAGAGTTGGTTAACA
CBS130.71   GACTGGCATTGAAAAAGGCCATCTCGTTTTGACCAAAGAGTTGGTTAACA
CBS284.36   GACGGGCGTGGGCAAGGGACAGCTGGTGTTGACCAAGGACCTCGTCAACA
CBS402.78   GACTGGCCTTGAAAAGGGCCAGCTTGGTCTGACAAAGGATTTGGTCAACA
CBS431.87   GACTGGCGTGGGCAAGGGACAGCTGGTGTTGACCAAGGACCTCGTCAACA
CBS700.74   GACTGGCATTGAAAAAGGCCATCTAGTTTTGACCAAAGAGTTGGTTAACA
DY10501     GACCGGCATCGAAAAGGGCCAGCTTCTTCTGACCAAGGATTTGGTCAACA
DY10502     GACCGGCATCGAAAAGGGCCAGCTTCTTCTGACCAAGGATTTGGTCAACA
EFCC7287    CACCGGGATTGGCAAGGGCCATCTAGTTTTGACCAAAGACTTGGTCAACA
EFCC8572    CGCAGGAGCATACAAGGGCCACCTTGTGCTGACCAAGGACCTAGTCAACA
GJS90227    NNNNNNNNNNNNNNNNNNNNNNNNNNNNNNNNNNNNNNNNNNNNNNNNNN
NBRC101742  GACTGGAATTGAGAAAGGCCACCTTGTATTGTCGAAGGAACTGGTGAACA
NHJ11343    NNNNNNNNNNNNNNNNNNNNNNNNNNNNNNNNNNNNNNNNNNNNNNNNNN
NHJ12516    GACAGGTATTGAGAAGGGACATCTCGTTCTGTCAAAAGAACTGGTCAACA
NHJ6209     AACAGGCATCGGGAAGGGTAATCTCGTGCTGTCGAAAGAACTGGTCAACA
OSC93609    CAGCGCTTCAANTAAAGGCCGCTT--------TCGAGGTCGTTGCCGACG
OSC93610    GACTGGTCTTGAAAAGGGTCAGCTTGTTCTAACAAAGGACTTGGTCAACA
OSC93623    NNNNNNNNNNNNNNNNNNNNNNNNNNNNNNNNNNNNNNNNNNNNNNNNNN
P.C.546     NNNNNNNNNNNNNNNNNNNNNNNNNNNNNNNNNNNNNNNNNNNNNNNNNN
SAcp11      GAAGGGCATTGAAAAGGGCCATCTGGTTTTGTCAAAAGAGCTAGTCAACA
TBRC7251    GACTGGCCTTGAAAAGGGCCAGCTTGGCCTGACAAAGGATTTAGTCAACA
TBRC7252    GACTGGCCTTGAAAAGGGCCAGCTTGGCCTGACAAAGGATTTAGTCAACA
TNSF18494   NNNNNNNNNNNNNNNNNNNNNNNNNNNNNNNNNNNNNNNNNNNNNNNNNN

AFTOLID187  NNNNNNNNNNNNNNNNNNNNNNNNNNNNNNNNNNNNNNNNNNNNNNNNNN
ARSEF1424   AGCTTGCCAAGGAGCAGGCCGAACCGCCAGAAGACCCAAGTACAAAGATA
ARSEF1564   GACTGGCGCAAGAGCAAGCCGACCCGCCAGATGATCCAGAAATGAAGACG
ARSEF2181   NNNNNNNNNNNNNNNNNNNNNNNNNNNNNNNNNNNNNNNNNNNNNNNNNN
ARSEF2567   GACTGGCGCAAGAGCAAGCCGACCCACCAGATGATCCAGAAATGAAGACG
ARSEF617    GATTGGCGCAAGAGCAAGCCGACCCACCAGATGATCCAGAAATGAAGACG
ARSEF6355   NNNNNNNNNNNNNNNNNNNNNNNNNNNNNNNNNNNNNNNNNNNNNNNNNN
ARSEF7487   AGCTTGCTAAAGAACAAGCTGAACCACCCGAAGACCCAAGCGAGAAAATT
CBS101247   AACTGGCGCAGGAGCAGGCTGACCCACCTGATGATCCAGAACTGAAGATG
CBS125.65   AGCTAGCTAAAGAACAAGCCGAACCACCGGAAGACCCAAGCGAGAAAATT
CBS130.71   AGCTTGCTAAAGAACAAGCTGAACCACCTGAAGACCCAAGCGAGAAAATT
CBS284.36   GGCTTGCCAAGGAGCAGTCCGAGCCGCCAGAGGACCCGAGCATGAAGCTG
CBS402.78   AACTGGCGCAAGAGCAGGCTGACCCACCTGATGATCCAGAAATGAAGATG
CBS431.87   GGCTTGCCAAGGAGCAGTCCGAGCCGCCAGAGGACCCGAGCATGAAGCTG
CBS700.74   AGCTAGCTAAAGAACAAGCCGAACCACCGGAAGACCCAAGCGAGAAAATT
DY10501     AACTGGCACAGGAACAGGCCGACCCACCTGATGATCCAGAGCAGAAGACA
DY10502     AACTGGCACAGGAACAGGCCGACCCACCTGATGATCCAGAGCAGAAGACA
EFCC7287    GGCTGGCCAAGGAGCAGTCGGAGCCGCCGGATGACCCGTCGATGAAGATT
EFCC8572    GGCTGGCCAAGGAACAGTCGGAGCCGCCTGAGGATCCTTCCATGAAGATT
GJS90227    NNNNNNNNNNNNNNNNNNNNNNNNNNNNNNNNNNNNNNNNNNNNNNNNNN
NBRC101742  AACTTGCAAAGGAACAAGCCGAGCCCCCGGAAGACCCAAGCATGAAGATT
NHJ11343    NNNNNNNNNNNNNNNNNNNNNNNNNNNNNNNNNNNNNNNNNNNNNNNNNN
NHJ12516    AACTGGCTAAAGAGCAAGCTGAACCTCCTGAGGACCCAAGTGAGAAAATT
NHJ6209     AGCTCGCCAAGGAACAGGCGGAGCCCCCAGAGGACCCCAGCGAGAAGGTT
OSC93609    ATGGCGCAAAGAGGAAGGATACTGTCAACATCAGCGCCGAAATGGCACAC
OSC93610    AATTGGCACAGGAACAAGCCGACCCCCCAGATAACCCAGAAATGAAGATT
OSC93623    NNNNNNNNNNNNNNNNNNNNNNNNNNNNNNNNNNNNNNNNNNNNNNNNNN
P.C.546     NNNNNNNNNNNNNNNNNNNNNNNNNNNNNNNNNNNNNNNNNNNNNNNNNN
SAcp11      AGCTTGCCAAGGAACAGGCTGAGCCTCCCGAGAATCCCGACAACAAGATT
TBRC7251    AACTGGCGCAAGAACAGGCTGACCCACCCGAGGATCCAGAAATGAAGATG
TBRC7252    AACTGGCGCAAGAACAGGCTGACCCACCCGAGGATCCAGAAATGAAGATG
TNSF18494   NNNNNNNNNNNNNNNNNNNNNNNNNNNNNNNNNNNNNNNNNNNNNNNNNN

AFTOLID187  NNNNNNNNNNNNNNNNNNNNNNNNNNNNNNNNNNNNNNNNNNNNNNNNNN
ARSEF1424   GGTTGGGAAGGGTGGATCCGCGCTGGTGCAGTCGAGTACCTGGAAGGTGA
ARSEF1564   GGTTGGGAGGGCTTGATCAAAGCTGGCGCTGTCGAGTATCTAGACGCTGA
ARSEF2181   NNNNNNNNNNNNNNNNNNNNNNNNNNNNNNNNNNNNNNNNNNNNNNNNNN
ARSEF2567   GGTTGGGAGGGCTTGATCAAAGCTGGCGCTGTCGAGTATTTAGATGCTGA
ARSEF617    GGTTGGGAGGGCTTGATCAAAGCCGGCGCTGTCGAGTATTTAGACGCTGA
ARSEF6355   NNNNNNNNNNNNNNNNNNNNNNNNNNNNNNNNNNNNNNNNNNNNNNNNNN
ARSEF7487   GGCTGGGAAGGACTGATTCGTGCCGGCGCCGTCGAGTACCTCGATGCTGA
CBS101247   GGCTGGGAGGGTCTCATCAAAGCCGGCGCGATTGAGTATTTGGATGCTGA
CBS125.65   GGTTGGGAAGGGCTGATTCGTGCCGGTGCCGTTGAGTATCTCGATGCTGA
CBS130.71   GGTTGGGAAGGACTGATTCGTGCCGGCGCCGTCGAGTACCTCGATGCTGA
CBS284.36   GGCTGGGAAGGCCTGATCAAGGCTGGTGCGGTGGAGTACCTGGACGCGGA
CBS402.78   GGCTGGGAGGGTCTGATCAAAGCTGGCGCGATTGAGTATTTGGATGCTGA
CBS431.87   GGCTGGGAAGGCCTGATCAAGGCTGGTGCGGTGGAGTACCTGGACGCGGA
CBS700.74   GGTTGGGAAGGGCTGATTCGTGCCGGTGCCGTTGAGTATCTCGATGCTGA
DY10501     GGCTGGGAGGGACTGATCAAAGCTGGTGCTGTTGAGTATCTGGACGCCGA
DY10502     GGCTGGGAGGGACTGATCAAAGCTGGTGCTGTTGAGTATCTGGACGCCGA
EFCC7287    GGCTGGGAGGGCCTCATCCGCACGGGAGCGGTAGAGTACCTGGATGCCGA
EFCC8572    GGCTGGGAAGGCCTTATCCGTGCCGGAGCGGTCGAGTACCTGGATGCCGA
GJS90227    NNNNNNNNNNNNNNNNNNNNNNNNNNNNNNNNNNNNNNNNNNNNNNNNNN
NBRC101742  GGTTGGGAAGGGCTGATTCGCGCTGGGGCCGTTGAGTACTTGGATGCCGA
NHJ11343    NNNNNNNNNNNNNNNNNNNNNNNNNNNNNNNNNNNNNNNNNNNNNNNNNN
NHJ12516    GGCTGGGAGGGTTTGATAAGAGCCGGTGCCGTTGAGTATTTGGATGCAGA
NHJ6209     GGCTGGGACGGATTGATCCGAGCCGGTGCTGTCGAGTACTTGGACGCCGA
OSC93609    GGTATCCTTCGTCGCATTTCCGACCGCGACCTCCACAACATCGGCCTCAA
OSC93610    GGCTGGGAGGGCCTGATCAAGGCAGGTGCGATCGAGTACCTCGATGCGGA
OSC93623    NNNNNNNNNNNNNNNNNNNNNNNNNNNNNNNNNNNNNNNNNNNNNNNNNN
P.C.546     NNNNNNNNNNNNNNNNNNNNNNNNNNNNNNNNNNNNNNNNNNNNNNNNNN
SAcp11      GGCTGGGAAGGATTAATTGAAGCCGGAGCCGTCGAGTACCTGGATGCCGA
TBRC7251    GGCTGGGAGGGTCTGATCAAAGCTGGTGCGATTGAGTATCTAGATGCTGA
TBRC7252    GGCTGGGAGGGTCTGATCAAAGCTGGTGCGATTGAGTATCTAGATGCTGA
TNSF18494   NNNNNNNNNNNNNNNNNNNNNNNNNNNNNNNNNNNNNNNNNNNNNNNNNN

AFTOLID187  NNNNNNNNNNNNNNNNNNNNNNNNNNNNNNNNNNNNNNNNNNNNNNNNNN
ARSEF1424   GGAAGAAGAAACGTCCATGATATGCATGACCCCCGAAGACCT-CGATCTC
ARSEF1564   AGAAGAGGAGACGTCAATGATTTGCATGACCCCGGAGGATCT-GGAGCTT
ARSEF2181   NNNNNNNNNNNNNNNNNNNNNNNNNNNNNNNNNNNNNNNNNNNNNNNNNN
ARSEF2567   AGAAGAGGAGACGTCAATGATTTGCATGACCCCGGAGGATTT-GGAGCTT
ARSEF617    AGAAGAGGAGACGTCAATGATTTGCATGACCCCGGAGGATCT-GGAGCTT
ARSEF6355   NNNNNNNNNNNNNNNNNNNNNNNNNNNNNNNNNNNNNNNNNNNNNNNNNN
ARSEF7487   AGAAGAAGAGACATCAATGATCTGCATGACGCCAGAGGATCT-TGAGCTG
CBS101247   AGAAGAAGAGACGTCAATGATCTGCATGACTCCGGAGGATCT-GGAGCTC
CBS125.65   AGAAGAAGAGACATCAATGATCTGCATGACGCCAGAAGATCT-CGAGCTG
CBS130.71   AGAAGAAGAGACATCAATGATCTGCATGACGCCAGAAGATCT-TGAGCTG
CBS284.36   GGAAGAGGAGACATCCATGATCTGCATGACGCCCGAGGACCT-GGAGCTC
CBS402.78   AGAAGAGGAGACGTCAATGATTTGCATGACTCCGGAGGATCT-GGAGCTC
CBS431.87   GGAAGAGGAGACATCCATGATCTGCATGACGCCCGAGGACCT-GGAGCTC
CBS700.74   AGAAGAAGAGACATCAATGATCTGCATGACGCCAGAAGATCT-CGAGCTG
DY10501     GGAAGAGGAAACGTCGATGATATGCATGACACCGGAGGATTT-GGAGCTT
DY10502     GGAAGAGGAAACGTCGATGATATGCATGACACCGGAGGATTT-GGAGCTT
EFCC7287    GGAGGAGGAGACGTCCATGATCTGCATGACTCCCGAGGATCT-GGAACTG
EFCC8572    GGAAGAGGAGACATCCATGATTTGCATGACGCCCGAGGATTT-GGAACTG
GJS90227    NNNNNNNNNNNNNNNNNNNNNNNNNNNNNNNNNNNNNNNNNNNNNNNNNN
NBRC101742  GGAGGAGGAGACATCCATGATCTGCATGACACCAGAAGATCT-CGATCTA
NHJ11343    NNNNNNNNNNNNNNNNNNNNNNNNNNNNNNNNNNNNNNNNNNNNNNNNNN
NHJ12516    AGAGGAAGAAACATCGATGATCTGCATGACACCAGAAGATCT-GGAATTG
NHJ6209     AGAGGAAGAGACTTCCATGATCTGCATGACGCCCGAGGACCT-CGAAATG
OSC93609    CTCAGACTATGCCCGTCCGGAATGGATGATCGTTACTGTCTTGCCTGTTC
OSC93610    AGAGGAAGAGACATCGATGATCTGCATGACTCCTGAAGATCT-GGAGCTT
OSC93623    NNNNNNNNNNNNNNNNNNNNNNNNNNNNNNNNNNNNNNNNNNNNNNNNNN
P.C.546     NNNNNNNNNNNNNNNNNNNNNNNNNNNNNNNNNNNNNNNNNNNNNNNNNN
SAcp11      AGAAGAAGAGACATCCATGATTTGCATGACACCTGAAGATCT-CGAACTC
TBRC7251    AGAAGAGGAGACGTCCATGATTTGCATGACCCCGGAGGATCT-AGAGCTG
TBRC7252    AGAAGAGGAGACGTCCATGATTTGCATGACCCCGGAGGATCT-AGAGCTG
TNSF18494   NNNNNNNNNNNNNNNNNNNNNNNNNNNNNNNNNNNNNNNNNNNNNNNNNN

AFTOLID187  NNNNNNNNNNNNNNNNNNNNNNNNNNNNNNNNNNNNNNNNNNNNNNNNNN
ARSEF1424   AATCGCCTCCAGAAGG--CGGGAGTTGCCGTGGAAGATGAC-ATTGGCGA
ARSEF1564   TATAGACTTCAGAAAG--CGGGTGTAGCTGTCGACGACGAC-CATGGCGA
ARSEF2181   NNNNNNNNNNNNNNNNNNNNNNNNNNNNNNNNNNNNNNNNNNNNNNNNNN
ARSEF2567   TATAGACTTCAAAAAG--CGGGTGTGGCTGTCGACGACGAC-CCCGGCGA
ARSEF617    TATAGACTTCAGAAAG--CGGGTGTAGCTGTCGACGACGAC-CACGGCGA
ARSEF6355   NNNNNNNNNNNNNNNNNNNNNNNNNNNNNNNNNNNNNNNNNNNNNNNNNN
ARSEF7487   TATCGTCTGCAGAAAG--CCGGTGTTGCTCTTGATGACGAT-ATTGGAGA
CBS101247   TATAGACTTCAAAAAG--CGGGTATACCTGTCGAGGACGAC-TCGGGCGA
CBS125.65   TACCGTCTGCAGAAAG--CCGGTGTTGCCCTCGACGACGAC-AATGGGGA
CBS130.71   TATCGTCTGCAGAAAG--CCGGTGTTGCTCTTGATGATGAC-ATTGGAGA
CBS284.36   TACCGCCTCCAGAAGG--CCGGCGTTGCAGTGGACGATGAC-CCTGGCGA
CBS402.78   TATAGACTTCAAAAAG--CGGGTATACCTGTCGAGGACGAC-TCAGGCGA
CBS431.87   TACCGCTTCCAGAAGG--CCGGCGTTGCAGTGGATGATGAG-CCTGGCGA
CBS700.74   TACCGTCTGCAGAAAG--CCGGTGTTGCCCTCGACGACGAC-AATGGGGA
DY10501     TACCGGCTTCAAAAAG--CGGGATTGCCTGTCAATGACGAAGCCCGGTGA
DY10502     TACCGGCTTCAAAAAG--CGGGATTGCCTGTCAATGACGAAGCCCGGTGA
EFCC7287    TATCGCCTCCAAAAGG--CCGGCGTAGCGCTGGACGAGGAT-AACGGCGA
EFCC8572    TATCGTCTGCAAAAGG--CCGGCATTGCGCTGGACGAGGAC-CCCGGCGA
GJS90227    NNNNNNNNNNNNNNNNNNNNNNNNNNNNNNNNNNNNNNNNNNNNNNNNNN
NBRC101742  TATCGCCTTCAGAAGG--CGGGTGTTGCCGTCGAAGATGAC-ATTGGCGA
NHJ11343    NNNNNNNNNNNNNNNNNNNNNNNNNNNNNNNNNNNNNNNNNNNNNNNNNN
NHJ12516    TATCGTCTGCAAAAGG--CTGGTATTGCCCTTGATGATGAC-AATGCTGA
NHJ6209     TATCGCATGCAAAAAG--CCGGTATCGCTGTTGAGGAGGAC-AATGGCGA
OSC93609    CTCCACCTCCTGTGCGTCCTAGTATTTCCATGGACGGTACC----GGTAC
OSC93610    TATAGACTTCAAAAGG--CTGGCGTGGCCGTAGATGATGAC-CCAGGCGA
OSC93623    NNNNNNNNNNNNNNNNNNNNNNNNNNNNNNNNNNNNNNNNNNNNNNNNNN
P.C.546     NNNNNNNNNNNNNNNNNNNNNNNNNNNNNNNNNNNNNNNNNNNNNNNNNN
SAcp11      TATCGTCTCCAGAAGG--CGGGTGTTGCTCTAGATGATGAT-ATGGGAGA
TBRC7251    TACAGGCTCCAAAAGNNNNNNNNNNNNNNNNNNNNNNNNNNNNNNNNNNN
TBRC7252    TACAGGCTCCAAAAAG--CCGGCGTACCTGTCGAGGATGAC-TCGGGCGA
TNSF18494   NNNNNNNNNNNNNNNNNNNNNNNNNNNNNNNNNNNNNNNNNNNNNNNNNN

AFTOLID187  NNNNNNNNNNNNNNNNNNNNNNNNNNNNNNNNNNNNNNNNNNNNNNNNNN
ARSEF1424   CGATTTGAACAAGTGTTTGAAGACAA-GGACCAACCCCACAACACATATG
ARSEF1564   TGATCTGAACAAGCGCCTGAAGACTA-AAACCAACCCAACTACACACATG
ARSEF2181   NNNNNNNNNNNNNNNNNNNNNNNNNNNNNNNNNNNNNNNNNNNNNNNNNN
ARSEF2567   TGATCTGAACAAGCGCCTGAAGACTA-AAACCAACCCAACTACACACATG
ARSEF617    TGATCTGAACAAGCGCCTGAAGACTA-AAACCAACCCAACTACACACATG
ARSEF6355   NNNNNNNNNNNNNNNNNNNNNNNNNNNNNNNNNNNNNNNNNNNNNNNNNN
ARSEF7487   TGACCTGAATAAGCGTCTCAAGACCA-AGACCAACCCCACAACGCACATG
CBS101247   GGATCCGAACAAGCGCCTGAAGACCA-AAACCAACCCAACCACACACATG
CBS125.65   TGACCTGAATAAACGTCTCAAGACCA-AGACCAATCCCACGACTCACATG
CBS130.71   TGACCTGAATAAGCGTCTCAAGACCA-AGACCAACCCCACAACGCACATG
CBS284.36   TGACCTTAACAAGCGGCTGAAGACGA-GGACCAACCCGACGACACACATG
CBS402.78   GGATCCAAACAAGCGCCTGAAGACGA-AAACCAACCCAACCACACACATG
CBS431.87   TGACCTTAACAAGCGGCTGTAGACGA-GGACCAACCCGACGACACACATG
CBS700.74   TGACCTGAATAAACGTCTCAAGACCA-AGACCAATCCCACGACTCACATG
DY10501     CGATTTGAACAAGCGACTGAGACTAA-AACC--ACCCCACA-CTCACATA
DY10502     CGATTTGAACAAGCGACTGAGACTAA-AACCCAACCCCACAACTCACATA
EFCC7287    AAACATGAACAAGCGGCTCAAGACGA-GGACCAACCCGACAACCCACATG
EFCC8572    CGACCTCAACAAGCGACTGAAGACAA-AGACCAACCCGACGACGCACATG
GJS90227    NNNNNNNNNNNNNNNNNNNNNNNNNNNNNNNNNNNNNNNNNNNNNNNNNN
NBRC101742  TGATCTCAATAAGCGTCTCAAGACGA-GAACCAACCCCACGACACACATG
NHJ11343    NNNNNNNNNNNNNNNNNNNNNNNNNNNNNNNNNNNNNNNNNNNNNNNNNN
NHJ12516    TGACCTGAACAAGCGTCTGAAGACCA-AGACCAATCCCACAACACATATG
NHJ6209     TGATCTGAACAAGCGTCTCAAGACGA-AGACGAACCCTACCACACACATG
OSC93609    TGGCATGAGAAATGAAGACGATTTGACATACAAGCTTGGCGACAT-CATT
OSC93610    CGATATGAATAAACGTCTGAAGACGA-AGACGAACCCAACAACCCATATG
OSC93623    NNNNNNNNNNNNNNNNNNNNNNNNNNNNNNNNNNNNNNNNNNNNNNNNNN
P.C.546     NNNNNNNNNNNNNNNNNNNNNNNNNNNNNNNNNNNNNNNNNNNNNNNNNN
SAcp11      CGATCCCAACAGACGTCTCAAAACTA-GGACAAATCCTACGACACACATG
TBRC7251    NNNNNNNNNNNNNNNNNNNNNNNNNNNNNNNNNNNNNNNNNNNNNNNNNN
TBRC7252    GGATCCGAACAAGCGTCTGAAGACCA-AAACCAACCCAACTACACACATG
TNSF18494   NNNNNNNNNNNNNNNNNNNNNNNNNNNNNNNNNNNNNNNNNNNNNNNNNN

AFTOLID187  NNNNNNNNNNNNNNNNNNNNNNNNNNNNNNNNGCGCTATTCTCATCATTG
ARSEF1424   TACACCCACTGGGAAATTCATCCCAGTATGATGCGCTATTCTCATCATCG
ARSEF1564   TACACTCACTGTGAAATTCACCCGAGTATGATGCGCTATTCTCATCATCG
ARSEF2181   NNNNNNNNNNNNNNNNNNNNNNNNNNNNNNNNGCGCTATCCTCATTATCG
ARSEF2567   TACACTCACTGTGAGATTCATCCAAGTATGATGCGCTATTCTCATCATCG
ARSEF617    TACACTCACTGTGAAATTCATCCGAGTATGATGCGCTATTCTCATCATCG
ARSEF6355   NNNNNNNNNNNNNNNNNNNNNNNNNNNNNNNNGCGCTATCCTCATCATTG
ARSEF7487   TATACGCATTGTGAAATTCACCCCAGTATGATGCGCTATTCTCATTATCG
CBS101247   TATACCCACTGCGAAATTCATCCAAGTATGATGCGCTATTCTCATCATTG
CBS125.65   TACACGCATTGTGAAATCCACCCCAGCATGATGCGCTATTCTCATCATCG
CBS130.71   TATACGCATTGTGAAATTCACCCCAGTATGATGCGCTATTCTCATTATCG
CBS284.36   TACACCCACTGCGAGATTCACCCCAGCATGATNNNNNNNNNNNNNNNNNN
CBS402.78   TACACTCACTGCGAGATTCATCCAAGTATGATGCGCTATTCTCATCATTG
CBS431.87   TACACCCATGTCGAGATTCACCCCAGCATGATGCGCTATCCTCATTATCG
CBS700.74   TACACGCATTGTGAAATCCACCCCAGCATGATGCGCTATTCTCATCATCG
DY10501     TATACTCACTGCGAGATTCATCCAAGTATGATGCGCTATTCTCATCATTG
DY10502     TATACTCACTGCGAGATTCATCCAAGTATGATGCGCTATTCTCATCATTG
EFCC7287    TACACGCACTGCGAGATTCACCCCAGCATGATGCGCTGTCCTTATCATCG
EFCC8572    TACACGCACTGCGAGATTCACCCNAGCATGATGCGCTATCCTCATCATCG
GJS90227    NNNNNNNNNNNNNNNNNNNNNNNNNNNNNNNNGCGCTATTCTCATCATTG
NBRC101742  TACACGCATTGTGAAATCCACCCGAGTATGATNNNNNNNNNNNNNNNNNN
NHJ11343    NNNNNNNNNNNNNNNNNNNNNNNNNNNNNNNNGCGCTATTCTGATTATCG
NHJ12516    TACACGCACTGCGAAATCCACCCTAGCATGATGCGCTATCCTGATTATCG
NHJ6209     TACACCCATTGCGAGATTCACCCGAGCATGATGTGCTATTCTCATCATTG
OSC93609    CGCGCCAATGGTAACGTCAAGCAGGCTATCCGGCGCTATTCTCATCATTG
OSC93610    TACACTCACTGCGAAATCCACCCGAGCATGATGCGCTATTCTCATCATTG
OSC93623    NNNNNNNNNNNNNNNNNNNNNNNNNNNNNNNNGCGCTATTCTCATCATCG
P.C.546     NNNNNNNNNNNNNNNNNNNNNNNNNNNNNNNNGCGCTATCCTCATCATTG
SAcp11      TACACGCATTGTGAAATCCATCCCAGCATGATGCGCTATCNTGATTATCG
TBRC7251    NNNNNNNNNNNNNNNNNNNNNNNNNNNNNNNNNNNNNNNNCTCATCATTG
TBRC7252    TATACTCACTGCGAGATCCATCCAAGCATGNNNNNNNNNNNNNNNNNNNN
TNSF18494   NNNNNNNNNNNNNNNNNNNNNNNNNNNNNNNNNNNNNNNNNNNNNNNNNN

AFTOLID187  CTGCCGGTACTGGTGAGTTCGAGGCTGGTATCTCCAAGGATGGCCAGACC
ARSEF1424   CCGCCGGTACTGGTGAGTTCGAGGCTGGTATCTCCAAGGATGGCCAGACT
ARSEF1564   CCGCCGGTACTGGTGAGTTCGAGGCTGGTATCTCCAAGGATGGCCAGACC
ARSEF2181   CTGCCGGCACTGGTGAGTTCGAGGCTGGTATCTCCAAGGATGGCCAGACC
ARSEF2567   CCGCCGGTACTGGTGAGTTCGAGGCTGGTATCTCCAAGGATGGCCAGACC
ARSEF617    CCGCCGGTACTGGTGAGTTCGAGGCTGGTATCTCCAAGGATGGCCAGACC
ARSEF6355   CTGCCGGTACTGGTGAGTTCGAGGCTGGTATCTCCAAGGATGGCCAGACC
ARSEF7487   CTGCCGGTACTGGTGAGTTCGAGGCTGGTATCTCCAAGGATGGCCAGACC
CBS101247   CCGCCGGTACTGGTGAGTTCGAGGCTGGTATCTCCAAGGATGGCCAGACC
CBS125.65   CTGCCGGTACTGGTGAGTTCGAGGCTGGTATCTCCAAGGATGGCCAGACT
CBS130.71   CTGCCGGTACTGGTGAGTTCGAGGCTGGTATCTCCAAGGATGGCCAGACC
CBS284.36   NNNNNNNNNNNNNNNNNNNNNNNNNTGGTATCTCCAAGGATGGCCAGACC
CBS402.78   CCGCCGGTACTGGTGAGTTCGAGGCTGGTATCTCCAAGGATGGCCAGACT
CBS431.87   CTGCCGGCACTGGTGAGTTCGAGGCTGGTATCTCCAAGGATGGCCAGACC
CBS700.74   CTGCCGGTACTGGTGAGTTCGAGGCTGGTATCTCCAAGGATGGCCAGACT
DY10501     CTGCCGGCACTGGTGAGTTCGAGGCTGGTATCTCCAAGGATGGCCAGACT
DY10502     CTGCCGGCACTGGTGAGTTCGAGGCTGGTATCTCCAAGGATGGCCAGACT
EFCC7287    CTGCCGGTACTGGTGAGTTCGAGGCTGGTATCTCCAAGGATGGCCAGACT
EFCC8572    CTGCCGGTACTGGTGAGTTCGAGGCTGGCATCTCCAAGGATGGCCAGACC
GJS90227    CTGCCGGTACTGGTGAGTTCGAGGCTGGTATCTCCAAGGATGGCCAGACC
NBRC101742  NNNNCGGCACTGGTGAGTTCGAGGCTGGTATCTCCAAGGACGGCCAGACC
NHJ11343    CTGCCGGTACTGGTGAGTTCGAGGCTGGTATCTCCAAGGATGGCCAGACC
NHJ12516    CTGCCGGTACTGGTGAGTTCGAGGCTGGTATCTCCAAGGATGGCCAGACC
NHJ6209     CCGCCGGTACTGGTGAGTTCGAGGCTGGTATCTCCAAGGATGGCCAGACT
OSC93609    CTGCCGGTACTGGTGAGTTCGAGGCTGGTATCTCCAAGGATGGCCAGACC
OSC93610    CTGCCGGTACTGGTGAGTTCGAGGCTGGTATCTCCAAGGATGGCCAGACC
OSC93623    CTGCCGGTACTGGTGAGTTCGAGGCTGGTATCTCCAAGGATGGCCAGACT
P.C.546     CTGCCGGTACTGGTGAGTTCGAGGCTGGTATCTCCAAGGATGGCCAGACC
SAcp11      CCGCCGGTACTGGTGAGTTCGAGGCTGGTATCTCCAAGGATGGCCAGACC
TBRC7251    CTGCCGGTACTGGTGAGTTCGAGGCTGGTATCTCCAAGGATGGCCAGACC
TBRC7252    NNNNNNNNNNNNNNNNNNNNNNNNNNNNNNNNNNNNNNNNNNNNNNNNNN
TNSF18494   NNNNNNNNNNNNNNNNNNNNNNNNNNNNNNNNNNNNNNNNTGGCCAGACC

AFTOLID187  CGTGAGCACGCTCTCCTCGCCTACACCCTCGGTGTTAAGCAGCTCATTGT
ARSEF1424   CGTGAGCACGCTCTGCTCGCCTACACTCTGGGTGTCAAGCAGCTCATTGT
ARSEF1564   CGTGAGCACGCTCTGCTCGCCTTCACCCTCGGTGTCAAGCAGCTCATTGT
ARSEF2181   CGTGAGCACGCTCTGCTCGCCTACACCCTCGGTGTTAAGCAGCTCATCGT
ARSEF2567   CGTGAGCACGCTCTGCTCGCTTTCACCCTCGGTGTCAAGCAGCTCATTGT
ARSEF617    CGTGAGCACGCTCTGCTCGCCTTCACCCTCGGTGTCAAGCAGCTCATTGT
ARSEF6355   CGTGAGCACGCTCTCCTCGCCTACACCCTCGGTGTCAAGCAGCTCATTGT
ARSEF7487   CGTGAGCACGCTCTGCTCGCCTACACCCTGGGTGTCAAGCAGCTCATTGT
CBS101247   CGTGAGCACGCCCTCCTCGCCTTCACCCTCGGTGTCAAGCAGCTCATTGT
CBS125.65   CGTGAGCACGCTCTGCTCGCCTACACCCTGGGTGTCAAGCAGCTCATCGT
CBS130.71   CGTGAGCACGCTCTGCTCGCCTACACCCTGGGTGTCAAGCAGCTCATTGT
CBS284.36   CGTGAGCACGCTCTGCTCGCCTACACCCTCGGTGTTAAGCAGCTCATCGT
CBS402.78   CGTGAGCACGCTCTCCTCGCCTTCACCCTCGGTGTCAAGCAGCTCATCGT
CBS431.87   CGTGAGCACGCTCTGCTCGCCTACACCCTCGGTGTTAAGCAGCTCATCGT
CBS700.74   CGTGAGCACGCTCTGCTCGCCTACACCCTGGGTGTCAAGCAGCTCATCGT
DY10501     CGTGAGCACGCTCTTCTCGCCTTCACCCTCGGTGTCAAGCAGCTCATTGT
DY10502     CGTGAGCACGCTCTTCTCGCCTTCACCCTCGGTGTCAAGCAGCTCATTGT
EFCC7287    CGTGAGCACGCCCTGCTTGCCTACACCCTCGGTGTGAAGCAGCTCATCGT
EFCC8572    CGTGAGCACGCTCTGCTCGCCTACACCCTGGGCGTCAAGCAGCTCATCGT
GJS90227    CGTGAGCACGCTCTCCTCGCCTACACCCTCGGTGTTAAGCAGCTCATTGT
NBRC101742  CGTGAGCACGCTTTGCTCGCCTACACCCTGGGTGTCAAGCAGCTCATCGT
NHJ11343    CGTGAGCACGCCCTGCTCGCCTACACCCTGGGTGTCAAGCAGCTCATTGT
NHJ12516    CGTGAGCACGCCCTGCTCGCCTACACCCTGGGTGTCAAGCAGCTCATTGT
NHJ6209     CGTGAGCACGCTCTGCTTGCTTACACCCTCGGTGTCAAGCAGCTGATCGT
OSC93609    CGTGAGCACGCCCTGCTCGCCTACACCCTCGGTGTCAAGCAGCTCATTGT
OSC93610    CGTGAGCACGCCCTGCTCGCCTACACCCTCGGTGTCAAGCAGCTCATTGT
OSC93623    CGTGAGCACGCTCTGCTTGCCAACACCCTCGGTGTCAAGCAGCTCATTGT
P.C.546     CGTGAGCACGCTCTCCTCGCCTACACCCTCGGTGTCAAGCAGCTCATTGT
SAcp11      CGTGAGCACGGCCTGCTCGCTTACACCCTTGGTGTCAAGCAGCTCATTGT
TBRC7251    CGTGAGCACGCTCTCCTCGCTTTCACCCTTGGTGTCAAGCAGCTCATTGT
TBRC7252    NNNNNNNNNNNNNNNNNNNNNNNNNNNNNNNNNNNNNNNNNNNNNNNNNN
TNSF18494   CGTGAGCACGCTCTGCTCGCCTACACTCTGGGTGTCAAGCAGCTCATCGT

AFTOLID187  TGCCATCAACAAGATGGACACCACCAACTGGTCCGAGGCTCGTTTCCAGG
ARSEF1424   CGCTATCAACAAGATGGACACCGCCAACTGGTCCCAGGATCGTTTCCAGG
ARSEF1564   TGCCATCAACAAGATGGACACCACCAAGTGGTCCGAGGCCCGTTACCAGG
ARSEF2181   CGCTATCAACAAGATGGACACCACCAAGTGGTCTGAGGCCCGTTTCCAGG
ARSEF2567   CGCCATCAACAAGATGGACACCACCAAGTGGTCCGAGGCCCGTTACCAGG
ARSEF617    CGCCATCAACAAGATGGACACCACCAAGTGGTCCGAGGCCCGTTTCCAGG
ARSEF6355   CGCTATCAACAAGATGGACACCACTCAGTGGTCTGAGAACCGTTTCCAGG
ARSEF7487   CGCCATCAACAAGATGGACACCACCAAGTGGTCCGAGGCCCGTTACCAGG
CBS101247   TGCCATCAACAAGATGGACACTGCTCAGTGGGCCGAGGCTCGTTACCAGG
CBS125.65   CGCCATCAACAAGATGGACACCACCAAGTGGTCTGAGGCCCGTTACCAGG
CBS130.71   CGCCATCAACAAGATGGACACCACCAAGTGGTCCGAGGCCCGTTATCAGG
CBS284.36   CGCTATCAACAAGATGGACACCACCAAGTGGTCTGAGGCCCGTTTCCAGG
CBS402.78   TGCCATCAACAAGATGGACACTGCTCAGTGGGCCGAGGCTCGTTACCAGG
CBS431.87   CGCTATCAACAAGATGGACACCACCAAGTGGTCTGAGGCCCGTTTCCAGG
CBS700.74   CGCCATCAACAAGATGGACACCACCAAGTGGTCTGAGGCCCGTTACCAGG
DY10501     TGCCATCAACAAGATGGACACCACCAAGTGGTCCGAGGCCCGTTTCCAGG
DY10502     TGCCATCAACAAGATGGACACCACCAAGTGGTCCGAGGCCCGTTTCCAGG
EFCC7287    TGCTATCAACAAGATGGACACCACCAAGTGGTCCGAGGCTCGCTTCCAGG
EFCC8572    CGCCATCAACAAGATGGACACGACCAAGTGGTCCGAGGCTCGCTACCAGG
GJS90227    TGCCATCAACAAGATGGACACCACCAACTGGTCCGAGGCTCGTTTCCAGG
NBRC101742  GGCCATCAACAAGATGGACACTGCCAAATGGGCCGAGGCTCGTTACTTGG
NHJ11343    TGCCATCAACAAGATGGACACTGCCAAGTGGGCTGAGGCTCGTTACCAGG
NHJ12516    TGCCATCAACAAGATGGACACTGCCAAGTGGGCTGAGGCTCGTTACCAGG
NHJ6209     CGCCATCAACAAGATGGACACCACCAAGTGGTCCGAGGCTCGTTACCAGG
OSC93609    TGCCATCAACAAGATGGACACTGCTCAGTGGGCCGAGGCTCGTTACCAGG
OSC93610    TGCCATCAACAAGATGGACACTGCTCAGTGGGCCGAGGCTCGTTACCAGG
OSC93623    TGCCGTCAACAAGATGGACACCGCCAAGTGGTCTGAGGCCCGTCTCCAGG
P.C.546     TGCTATCAACAAGATGGACACCACCCAGTGGTCTGAGAACCGTTTCCAGG
SAcp11      CGCCATCAACAAGATGGACACCGCCAAGTGGGCCGAGGCTCGTTACCAGG
TBRC7251    CGCCATCAACAAGATGGACACTGCTCAGTGGGCCGAGGCTCGTTACCAGG
TBRC7252    NNNNNNNNNNNNNNNNNNNNNNNNNNNNNNNNNNNNNNNNNNNNNNNNNN
TNSF18494   CGCCATCAACAAGATGGACACCACCAAGTGGTCTGAGGCCCGTTACCAGG

AFTOLID187  AAATAATCAAGGAGACTTCCTCTTTCATCAAGAAGGTCGGCTACAACCCC
ARSEF1424   AAATCGTCAAGGAAACCTCCACCTTCATCAAGAAGGTCGGTTACAACCCC
ARSEF1564   AAATCATCAAGGAGACTTCCAGCTTCATCAAGAAGGTTGGCTACAACCCC
ARSEF2181   AGATCATCAAGGAGACCTCCAACTTCATCAAGAAGGTCGGCTACAACCCC
ARSEF2567   AAATCATCAAGGAGACTTCCAACTTCATCAAGAAGGTCGGCTACAACCCC
ARSEF617    AAATCATCAAGGAGACTTCCAGCTTCATCAAGAAGGTTGGCTACAACCCC
ARSEF6355   AAATCATCAAGGAGACCTCCAACTTTATCAAGAAGGTTGGCTACAACCCC
ARSEF7487   AAATCATCAAGGAGACTTCCAACTTCATCAAGAAGGTCGGCTACAACCCC
CBS101247   AAATCATCAAGGAGACCTCCAGCTTCATCAAGAAGGTCGGCTACAACCCC
CBS125.65   AAATCATCAAGGAGACTTCCAACTTCATCAAGAAGGTCGGCTACAACCCC
CBS130.71   AAATCATCAAGGAGACTTCCAACTTCATCAAGAAGGTCGGCTACAACCCC
CBS284.36   AGATCATCAAGGAGACCTCCAACTTCATCAAGAAGGTCGGCTACAACCCC
CBS402.78   AAATCATCAAGGAGACTTCCTCTTTCATCAAGAAGGTCGGCTACAACCCC
CBS431.87   AGATCATCAAGGAGACCTCCAACTTCATCAAGAAGGTCGGCTACAACCCC
CBS700.74   AAATCATCAAGGAGACTTCCAACTTCATCAAGAAGGTCGGCTACAACCCC
DY10501     AAATCATCAAGGAGACTTCCAGCTTCATCAAGAAGGTTGGCTACAACCCC
DY10502     AAATCATCAAGGAGACTTCCAGCTTCATCAAGAAGGTTGGCTACAACCCC
EFCC7287    AAATTATCAAGGAGACGTCCAACTTCATCAAGAAGGTCGGCTACAACCCC
EFCC8572    AAATCATCAAGGAGACGTCCAACTTCATCAAGAAAGTCGGCTACAACCCC
GJS90227    AAATTATCAAGGAGACTTCCTCTTTCATCAAGAAGGTCGGCTACAACCCC
NBRC101742  AAATCATCAAGGAGACGTCCAACTTTATCAAGAAGGTCGGCTACAACCCC
NHJ11343    AAATCATCAAGGAAACCTCCAACTTCATCAAGAAGGTCGGCTACAACCCC
NHJ12516    AAATCATCAAGGAAACTTCCAACTTCATCAAGAAGGTCGGCTACAACCCC
NHJ6209     AAATCATCAAGGAGACCTCCTCCTTCATCAAGAAGGTCGGCTACAACCCC
OSC93609    AAATCATCAAGGAGACCTCCAACTTCATCAAGAAGGTCGGCTACAACCCC
OSC93610    AAATCATCAAGGAGACCTCCAACTTCATCAAGAANGTCGGCTACAACCCC
OSC93623    AAATCGTCAAGGAGACCTCCAGCTTCATCAAGAAGGTCGGCTTCAACCCC
P.C.546     AAATCATCAAGGAGACTTCCAACTTCATCAAGAAGGTCGGCTACAACCCC
SAcp11      AAATCATCAAGGAGACGTCCAACTTCATCAAGAAGGTCGGCTACAACCCC
TBRC7251    AAATTATCAAGGAGACCTCCAACTTCATCAAGAAGGTCGGCTACAACCCC
TBRC7252    NNNNNNNNNNNNNNNNNNNNNNNNNNNNNNNNNNNNNNNNNNNNNNNNNN
TNSF18494   AAATCATCAAGGAGACTTCCAACTTCATCAAGAAGGTCGGATACAACCCC

AFTOLID187  AAGACCGTTGCCTTCGTCCCCATCTCCGGTTTCCACGGTGACAACATGCT
ARSEF1424   AAGACTGTTCCCTTCGTCCCCATCTCTGGTTTCCACGGCGACAACATGTT
ARSEF1564   AAGGCTGTTGCTTTCGTCCCCATCTCCGGTTTCAACGGCGACAACATGCT
ARSEF2181   AAGGCCGTCGCTTTCGTCCCCATCTCTGGTTTCCACGGCGACAACATGCT
ARSEF2567   AAGGCTGTTGCCTTCGTCCCCATCTCCGGTTTCAACGGCGACAACATGCT
ARSEF617    AAGGCTGTCGCTTTCGTCCCCATCTCCGGTTTCAACGGCGACAACATGCT
ARSEF6355   AAGACTGTTGCCTTCGTTCCCATCTCTGGTTTCCACGGCGACAACATGCT
ARSEF7487   AAGACCGTCGCCTTCGTCCCCATCTCCGGTTTCCACGGTGACAACATGCT
CBS101247   AAGACTGTTGCCTTTGTCCCCATCTCTGGTTTCAACGGCGACAACATGCT
CBS125.65   AAGACCGTCGCCTTCGTCCCCATCTCCGGTTTCCACGGTGACAACATGCT
CBS130.71   AAGACCGTCGCCTTCGTCCCCATCTCCGGTTTCCACGGTGACAACATGCT
CBS284.36   AAGACCGTCGCTTTCGTCCCCATCTCTGGTTTCCACGGCGACAACATGCT
CBS402.78   AAGACTGTTGCCTTCGTCCCCATCTCTGGTTTCAACGGCGACAACATGCT
CBS431.87   AAGACCGTCGCTTTCGTCCCCATCTCTGGTTTCCACGGCGACAACATGCT
CBS700.74   AAGACCGTCGCCTTCGTCCCCATCTCCGGTTTCCACGGTGACAACATGCT
DY10501     AAGACTGTTGCCTTTGTTCCCATCTCTGGTTTCAACGGCGACAACATGCT
DY10502     AAGACTGTTGCCTTTGTTCCCATCTCTGGTTTCAACGGCGACAACATGCT
EFCC7287    AAGACCGTCGCCTTTGTCCCCATCTCTGGCTTCAACGGCGACAACATGAT
EFCC8572    AAGACCGTCGCCTTCGTCCCCATCTCCGGCTTCAACGGCGACAACATGCT
GJS90227    AAGACCGTTGCCTTCGTCCCCATCTCCGGTTTCCACGGTGACAACATGCT
NBRC101742  AAGACTGTTGCTTTCGTCCCCATCTCTGGTTTCAACGGTGACAACATGCT
NHJ11343    AAGACTGTCGCCTTCGTCCCCATTTCCGGTTTCAACGGTGACAACATGCT
NHJ12516    AAGACTGTCGCCTTCGTCCCCATTTCCGGTTTCAACGGTGACAACATGCT
NHJ6209     AAGACGGTCGCCTTCGTCCCCATCTCCGGTTTCAACGGCGACAACATGTT
OSC93609    AAGACTGTTGCCTTCGTCCCCATCTCTGGCTTCAACGGCGACAACATGCT
OSC93610    AAGACTGTTGCCTTCGTCCCCATCTCTGGCTTCAACGGCGACAACATGCT
OSC93623    GACACTGTCCCCTTCGTCCCCATCTCCGGTTTCCACGGCGACAACATGGT
P.C.546     AAGACTGTTGCCTTCGTTCCCATCTCTGGTTTCCACGGCGACAACATGCT
SAcp11      AAGACCGTTGCCTTCGTGCCCATCTCCGGCTTCAACGGTGACAACATGCT
TBRC7251    AAGACTGTTGCCTTCGTTCCCATCTCCGGCTTCAACGGCGACAACATGCT
TBRC7252    NNNNNNNNNNNNNNNNNNNNNNNNNNNNNNNNNNNNNNNNNNNNNNNNNN
TNSF18494   AAGACTGTTGCCTTCGTCCCCATCTCCGGTTTCAACGGCGACAACATGCT

AFTOLID187  TGAGGCCTCCAAGAACGCTCCCTGGTACAAGGGTTGGGAGAAGGAGACCA
ARSEF1424   GGAGCCCTCCAAGAACTGCTCTTGGTTCAAGGGATGGGAGAAGGAGACCA
ARSEF1564   TGAGCCCTCCACCAACTGCCCCTGGTACAAGGGTTGGGAGAAGGAGACTA
ARSEF2181   TTCCCCCTCCACCAACTGCCCCTGGTACAAGGGCTGGGAGAAGGAGACCA
ARSEF2567   TGAGCCCTCCACCAACTGCCCCTGGTACAAGGGTTGGGAGAAGGAGACCA
ARSEF617    TGAGCCCTCCAGCAACTGCCCCTGGTACAAGGGTTGGGAGAAGGAGACCA
ARSEF6355   TGAGGCCTCCAAGAACTGCCCCTGGTACAAGGGCTGGGAGAAGGAGACCA
ARSEF7487   TCAGGCCTCCACCAACTGCCCCTGGTACAAGGGTTGGGAGAAGGAGACCA
CBS101247   CGCTCCCTCCACCAACTGTCCCTGGTACAAGGGTTGGGAGAAGGAGACCA
CBS125.65   TCAGGCCTCCAGCAACTGCCCCTGGTACAAGGGCTGGGAGAAGGAGACCA
CBS130.71   TCAGGCCTCCACCAACTGCCCCTGGTACAAGGGTTGGGAGAAGGAGACCA
CBS284.36   TTCCCCCTCCACCAACTGCCCCTGGTACAAGGGCTGGGAGAAGGAGACCA
CBS402.78   TACTGCCTCCACCAACTGCCCCTGGTACAAGGGTTGGGAGAAGGAGACCA
CBS431.87   TTCCCCCTCCACCAACTGCCCCTGGTACAAGGGCTGGGAGAAGGAGACCA
CBS700.74   TCAGGCCTCCAGCAACTGCCCCTGGTACAAGGGCTGGGAGAAGGAGACCA
DY10501     TACCCCCTCCTCCAACTGCCCCTGGTACAAGGGTTGGGAGAAGGAGACCA
DY10502     TACCCCCTCCTCCAACTGCCCCTGGTACAAGGGTTGGGAGAAGGAGACCA
EFCC7287    TGATTCCTCCCCCAACTGCCCCTGGTACAAGGGCTGGGAGAAGGAGATCA
EFCC8572    TGCTCCCTCCACCAACTGCCCCTGGTACAAGGGCTGGGAGAAGGAGACCA
GJS90227    TGAGGCCTCCAAGAACGCTCCTTGGTACAAGGGTTGGGAGAAGGAGACCA
NBRC101742  CGCCGCCTCCACCAACTGCCCCTGGTACAAGGGCTGGGAGAAGGAGACCA
NHJ11343    GGCTGCCTCCACCAACTGCCCTTGGTACAAGGGTTGGGAGAAGGAGACCA
NHJ12516    GGCCCCCTCCACCAACTGCCCTTGGTACAAGGGTTGGGAGAAGGAGACCA
NHJ6209     GACTGCCTCCACCAACTGCCCCTGGTACAAGGGCTGGGAGAAGGAGGTCA
OSC93609    TTCCCCCTCCACCAACTGCCCCTGGTACAAGGGCTGGGAGAAGGAGGGCA
OSC93610    TTCCCCCTCCACCAACTGCCCCTGGTACAAGGGCTGGGAGAAGGAGGGCA
OSC93623    TCTGCCCACCGAGAACATGCCCTGGTACACCGGCTGGACCAAGACGTCCA
P.C.546     TGAGGCCTCCAAGAACTGCCCCTGGTACAAGGGCTGGGAGAAGGAGACCA
SAcp11      TGCCGCCTCCACCAACTGCCCCTGGTACAAGGGCTGGGAGAAGGAGACCA
TBRC7251    TACTGCCTCCACCAACTGCCCCTGGTACAAGGGTTGGGAGAAGGAGACCA
TBRC7252    NNNNNNNNNNNNNNNNNNNNNNNNNNNNNNNNNNNNNNNNNNNNNNNNNN
TNSF18494   TGAGGCCTCCACAAACTGCCCCTGGTACAAGGGTTGGGAGAAGGAGACCA

AFTOLID187  AGGCT---GGCAAGTCC---TCCGGCAAGACCCTTCTCGAGGCCATTGAC
ARSEF1424   AGGAA---GGCAAGGTC---ACTGGCGACACCCTTCTCAAGGCCATTGAT
ARSEF1564   AGGCT---GGCAAGTCT---ACTGGCAAGACCCTTCTCGAGGCCATCGAC
ARSEF2181   AGGCT---GGCAAGTCC---ACCGGCAAGACCCTCCTTGAGGCCATCGAC
ARSEF2567   AGGCT---GGCAAGTCT---ACTGGCAAGACCCTCCTCGAGGCCATCGAC
ARSEF617    AGGCT---GGCAAGTCT---ACTGGCAAGACCCTCCTCGAGGCCATCGAC
ARSEF6355   AGGCT---GGCAAGTCC---AATGGCAAGACCCTTCTCGAGGCCATTGAC
ARSEF7487   AGGCT---GGCAAGTCC---ACCGGCAAGACCCTCCTCGAGGCCATTGAC
CBS101247   AGGCT---GGCAAGGCC---ACTGGCAAGACCCTCCTCGAGGCCATCGAC
CBS125.65   AGGCT---GGCAAGTCC---ACCGGCAAGACCCTCCTTGAGGCCATTGAC
CBS130.71   AGGCT---GGCAAGTCC---ACCGGCAAGACCCTCCTTGAGGCCATTGAC
CBS284.36   AGGCT---GGCAAGTCC---ACCGGCAAGACCCTCCTTGAGGCCATCGAC
CBS402.78   AGGCT---GGCAAGTCC---ACTGGCAAGACCCTCCTCGAGGCCATCGAC
CBS431.87   AGGCT---GGCAAGTCC---ACCGGCAAGACCCTCCTTGAGGCCATCGAC
CBS700.74   AGGCT---GGCAAGTCC---ACCGGCAAGACCCTCCTTGAGGCCATTGAC
DY10501     AGGCT---GGCAAGTCC---ACTGGCAAGACCCTCCTCGAGGCCATCGAC
DY10502     AGGCT---GGCAAGTCC---ACTGGCAAGACCCTCCTCGAGGCCATCGAC
EFCC7287    AGTCT---GGCAAGGTC---ACTGGTAAGACCCTGCTCGAGGCCATCGAC
EFCC8572    AGAGT---GGCAAGTCG---ACCGGCAAGACCCTGCTCGAGGCCATCGAC
GJS90227    AGGCT---GGCAAGTCC---TCCGGCAAGACCCTTCTCGAGGCCATCGAC
NBRC101742  AGGCT---GGCAAGTCC---ACCGGCAAGACTTTGCTTGAGGCTATCGAC
NHJ11343    AGGCT---GGCAAGTCC---ACTGGCAAGACTCTGCTTGAGGCTATTGAC
NHJ12516    AGGCT---GGCAAGTCC---ACTGGCAAGACTCTGCTTGAGGCTATTGAC
NHJ6209     AGTCC---GGCAAGGTC---ACCGGCAAGACCCTGCTCGAGGCCATTGAC
OSC93609    AGGCT---GGCAAGGTC---ACCGGCAAGACCCTTCTTGAGGCCATCGAC
OSC93610    AGGCT---GGCAAGGTC---ACCGGCAAGACCCTTCTTGAGGCCATCGAC
OSC93623    AGGCTACCGGCAAGACCGTCACTGGCAAGACCCTCCTGCAGGCCATCGAC
P.C.546     AGGCT---GGCAAGTCC---AACGGCAAGACCCTTCTCGAGGCCATTGAC
SAcp11      AGGCT---GGCAAGTCT---ACCGGAAAGACCCTGCTTGAGGCCATTGAC
TBRC7251    AGGCT---GGCAAGTCC---ACTGGCAAGACCCTCCTCGAGGCTATCGAC
TBRC7252    NNNNNNNNNNNNNNNNNNNNNNNNNNNNNNNNNNNNNNNNNNNNNNNNNN
TNSF18494   AGGCT---GGCAAGTCT---ACTGGCAAGACCCTCCTCGAGGCTATTGAC

AFTOLID187  TCCATCGAGGCCCCCAAGCGTCCCGTCGACAAGCCCCTCCGTCTTCCCCT
ARSEF1424   TCCATCGAGACCCCCAAGCGACCTGTCGACAAGCCTCTCCGTCTTCCCCT
ARSEF1564   GCCATTGAGCCCCCCAAGCGTCCTACCGACAAGCCTCTCCGTCTTCCCCT
ARSEF2181   TCCATCGAGCCCCCCAAGCGCCCCAGCGACAAGCCCCTCCGCCTTCCCCT
ARSEF2567   GCTATTGAGGCCCCCAAGCGTCCTACCGACAAGCCTCTCCGTCTTCCCCT
ARSEF617    GCCATTGAGCCCCCCAAGCGTCCTACCGACAAGCCTCTCCGTCTTCCCCT
ARSEF6355   GCCATCGAGGCCCCCAAGCGCCCCCTCGACAAGCCCCTCCGTCTGCCCCT
ARSEF7487   GCCATTGAGCCCCCCAAGCGTCCCACCGACAAGCCCCTCCGTCTTCCCCT
CBS101247   GCCATTGAGCCCCCCAAGCGTCCCACCGACAAGCCACTGCGTCTTCCCCT
CBS125.65   GCCATTGAGCCCCCCAAGCGTCCCACCGACAAGCCCCTCCGTCTTCCCCT
CBS130.71   GCCATTGAGCCCCCCAAGCGTCCCACCGACAAGCCCCTCCGTCTTCCCCT
CBS284.36   TCCATCGAGCCCCCCAAGCGCCCCAGCGACAAGCCCCTCCGCCTTCCCCT
CBS402.78   GCCATCGAGCCCCCCAAGCGTCCCCTCGACAAGCCCCTCCGTCTTCCCCT
CBS431.87   TCCATCGAGCCCCCCAAGCGCCCCAGCGACAAGCCCCTCCGCCTTCCCCT
CBS700.74   GCCATTGAGCCCCCCAAGCGTCCCACCGACAAGCCCCTCCGTCTTCCCCT
DY10501     TCCATTGAGCCCCCCAAGCGTCCCACCGACAAGCCCCTCCGTCTTCCCCT
DY10502     TCCATTGAGCCCCCCAAGCGTCCCACCGACAAGCCCCTCCGTCTTCCCCT
EFCC7287    TCCATCGAGCCTCCCAAGCGTCCCTCCGACAAGCCCCTGCGTCTGCCCCT
EFCC8572    TCCATCGAGCCCCCCAAGCGTCCCAACGACAAGCCTCTGCGTCTTCCCCT
GJS90227    TCCATTGAGGCCCCCAAGCGTCCCGTCGACAAGCCCCTCCGTCTTCCCCT
NBRC101742  TCCATCGAGCCCCCCCAGCGCCCCACCGAAAAGCCCCTTCGTCTTCCTCT
NHJ11343    TCCATTGAACCCCCCAAGCGTCCCACCGACAAGCCCCTCCGTCTTCCCCT
NHJ12516    TCTATTGAGCCCCCCAAGCGTCCCACCGACAAGCCCCTCCGTCTTCCCCT
NHJ6209     TCCATTGAGCCCCCCAAGCGTCCCTTCGACAAGCCCCTCCGTCTTCCCCT
OSC93609    TCCATTGAGGCCCCCAAGCGTCCCACCGACAAGCCCCTCCGTCTTCCCCT
OSC93610    TCCATTGAGGCCCCCAAGCGTCCCACCGACAAGCCCCTCCGTCTTCCCCT
OSC93623    GCCATTGAGCCCCCTGAGCGTCCCACCAACAAACCCCTCCGCCTTCCCCT
P.C.546     GCCATCGAGGCCCCCAAGCGTCCCCTCGACAAGCCCCTCCGTCTGCCCCT
SAcp11      TCCATTGAGCCCCCCAAGCGTCCCACCGACAAGCCTCTCCGTCTTCCCCT
TBRC7251    GCCATCGAGCCCCCCAAGCGTCCCCTCGACAAGCCTCTCCGTCTTCCCCT
TBRC7252    NNNNNNNNNNNNNNNNNNNNNNNNNNNNNNNNNNNNNNNNNNNNNNNNNN
TNSF18494   GCCATTGAGCCCCCCAAGCGTCCCACCGACAAGCCCCTTCGTCTTCCCCT

AFTOLID187  CCAGGATGTCTACAAGATCGGTGGTATCGGTACTGTACCTGTCGGCCGTA
ARSEF1424   CCAGGATGTGTACAAGATCGGCGGTATTGGAACAGTTCCCGTCGGCCGTA
ARSEF1564   CCAGGATGTTTACAAGATCGGTGGTATCGGAACGGTGCCCGTCGGTCGTG
ARSEF2181   TCAGGATGTGTACAAGATCGGCGGTATCGGCACAGTCCCTGTCGGCCGTA
ARSEF2567   TCAGGATGTCTACAAGATCGGTGGTATCGGAACGGTGCCCGTCGGTCGTG
ARSEF617    CCAGGATGTCTACAAGATCGGTGGTATCGGAACGGTGCCCGTCGGTCGTG
ARSEF6355   TCAGGATGTCTACAAGATCGGTGGTATCGGAACGGTGCCCGTCGGCCGTG
ARSEF7487   CCAGGATGTGTACAAGATTGGCGGTATTGGAACTGTCCCTGTCGGCCGTA
CBS101247   TCAGGATGTCTACAAGATTGGTGGTATCGGAACGGTTCCCGTCGGTCGTG
CBS125.65   CCAGGATGTGTACAAGATTGGCGGTATTGGAACTGTCCCTGTCGGCCGTA
CBS130.71   CCAGGATGTGTACAAGATCGGCGGTATTGGAACTGTCCCGGTCGGCCGTA
CBS284.36   TCAGGATGTGTACAAGATCGGCGGTATCGGCACAGTCCCTGTCGGCCGTA
CBS402.78   TCAGGATGTCTACAAGATCGGTGGTATCGGAACGGTGCCCGTCGGTCGTG
CBS431.87   TCAGGATGTGTACAAGATCGGCGGTATCGGCACAGTCCCTGTCGGCCGTA
CBS700.74   CCAGGATGTGTACAAGATTGGCGGTATTGGAACTGTCCCTGTCGGCCGTA
DY10501     CCAGGATGTCTACAAGATTGGTGGTATCGGAACGGTGCCCGTCGGTCGTG
DY10502     CCAGGATGTCTACAAGATTGGTGGTATCGGAACGGTGCCCGTCGGTCGTG
EFCC7287    CCAGGATGTGTACAAGATTGGCGGTATCGGAACAGTTCCCGTCGGCCGTG
EFCC8572    CCAGGATGTGTACAAGATTGGTGGTATCGGAACTGTTCCTGTCGGCCGTA
GJS90227    CCAGGATGTCTACAAGATCGGTGGTATCGGTACTGTACCTGTCGGCCGTA
NBRC101742  CCAGGATGTGTACAAGATTGGAGGTATTGGAACTGTTCCCGTCGGCCGTA
NHJ11343    TCAGGATGTGTACAAGATTGGTGGTATCGGAACAGTTCCTGTCGGCCGTA
NHJ12516    TCAGGATGTGTACAAGATTGGTGGTATTGGAACAGTTCCTGTCGGTCGTA
NHJ6209     TCAGGATGTCTACAAGATTGGCGGTATTGGAACTGTCCCCGTCGGCCGTA
OSC93609    TCAGGATGTCTACAAGATCGGTGGTATCGGCACGGTGCCCGTCGGCCGTG
OSC93610    TCAGGATGTCTACAAGATCGGTGGTATCGGCACGGTGCCCGTCGGCCGTG
OSC93623    TCAGGATGTCTACAAGATCGGTGGTATTGGAACTGTGCCTGTCGGCCGTG
P.C.546     CCAGGATGTCTACAAGATTGGTGGTATCGGAACGGTGCCCGTCGGCCGTG
SAcp11      CCAGGATGTTTACAAGATCGGAGGTATTGGAACTGTTCCTGTCGGCCGTA
TBRC7251    CCAGGATGTCTACAAGATCGGTGGTATCGGAACGGTGCCCGTCGGTCGTG
TBRC7252    NCAGGATGTCTACAAGATCGGTGGTATCGGAACGGTGCCCGTCGGTCGTG
TNSF18494   TCAGGATGTGTACAAGATTGGTGGTATTGGAACCGTCCCTGTCGGCCGTA

AFTOLID187  TCGAGACTGGTGTCATCAAGCCCGGTATGGTCGTTACCTTCGCTCCTTCC
ARSEF1424   TCGAGACTGGTGTCCTCAAGCCCGGTATGGTCGTCACCTTTGCTCCCGCC
ARSEF1564   TTGAGACTGGTATCATCAAGCCCGGCATGGTCGTCACCTTTGCTCCCGCC
ARSEF2181   TCGAGACTGGTGTCATCAAGCCCGGCATGGTCGTGACCTTCGCTCCTTCC
ARSEF2567   TTGAGACTGGTATCATCAAGCCCGGCATGGTCGTCACCTTCGCTCCCGCC
ARSEF617    TTGAGACTGGTATCATCAAGCCCGGCATGGTCGTCACCTTCGCTCCCGCC
ARSEF6355   TCGAGACTGGTGTTATCAAGCCCGGTATGGTCGTCACTTTCGCTCCCTCC
ARSEF7487   TCGAGACTGGTGTCCTCAAGCCCGGTATGGTCGTTACCTTTGCTCCCTCC
CBS101247   TCGAGACTGGTATCATCAAGCCCGGCATGGTCGTCACCTTCGCCCCCGCT
CBS125.65   TCGAGACTGGTATCCTCAAGCCCGGTATGGTCGTTACCTTCGCTCCCTCC
CBS130.71   TCGAGACTGGTATCCTCAAGCCCGGTATGGTCGTTACCTTCGCTCCCTCC
CBS284.36   TCGAGACTGGTGTCATCAAGCCCGGCATGGTCGTGACCTTCGCTCCTTCC
CBS402.78   TCGAGACTGGTGTCATCAAGCCCGGTATGGTCGTCACCTTCGCCCCCGCT
CBS431.87   TCGAGACTGGTGTCATCAAGCCCGGCATGGTCGTGACCTTCGCTCCTTCC
CBS700.74   TCGAGACTGGTATCCTCAAGCCCGGTATGGTCGTTACCTTCGCTCCCTCC
DY10501     TCGAGACTGGTGTCATCAAGCCCGGCATGGTCGTCACCTTTGCTCCCGCC
DY10502     TCGAGACTGGTGTCATCAAGCCCGGCATGGTCGTCACCTTTGCTCCCGCC
EFCC7287    TCGAGACTGGTGTCATCAAGCCCGGCATGGTCGTCACCTTTGCTCCGGCC
EFCC8572    TCGAGACTGGTGTCCTCAAGCCCGGTATGGTCGTCACCTTCGCTCCCTCC
GJS90227    TCGAGACTGGTGTCATCAAGCCCGGTATGGTCGTTACCTTCGCTCCTTCC
NBRC101742  TTGAGACTGGTATCATCAAGCCTGGCATGATTGTCACTTTCGCTCCCTCC
NHJ11343    TCGAGACTGGTGTCCTCAAGCCCGGTATGGTCGTTACCTTCGCTCCCGCC
NHJ12516    TCGAGACTGGTGTCCTCAAGCCCGGTATGGTCGTTACCTTCGCTCCCGCC
NHJ6209     TCGAGACCGGTACCCTCAAGCCCGGTATGGTCGTCACCTTCGCCCCGGCC
OSC93609    TTGAGACTGGTATCATCAAGCCCGGCATGGTCGTCACCTTCGCTCCCTCC
OSC93610    TTGAGACTGGTATCATCAAGCCCGGCATGGTCGTCACCTTCGCTCCCTCC
OSC93623    TCGAGACTGGTGTCATCAAGCCCGGCATGGTCGTCACCTTTGCCCCCTCC
P.C.546     TCGAGACTGGTATCATCAAGCCCGGTATGGTCGTCACTTTCGCTCCCTCC
SAcp11      TCGAGACTGGTGTCCTCAAGCCCGGTATGGTCGTTACCTTTGCTCCTGCC
TBRC7251    TCGAGACTGGTATCATCAAGCCGGGTATGGTCGTCACCTTCGCCCCCGCT
TBRC7252    TCGAGACTGGTATCATCAAGCCGGGTATGGTCGTCACCTTCGCCCCCGCT
TNSF18494   TCGAGACTGGTATCCTCAAGCCCGGTATGGTCGTTACCTTCGCTCCCTCC

AFTOLID187  AACGTCACCACTGAAGTCAAGTCCGTTGAGATGCACCACGAGCAGCTCAC
ARSEF1424   AATGTCACCACTGAAGTCAAGTCGGTCGAGATGCACCACGAGCAGCTTCA
ARSEF1564   AACGTCACCACTGAAGTCAAGTCCGTCGAGATGCACCACGAGCAGCTTAC
ARSEF2181   AACGTCACCACCGAAGTCAAGTCCGTTGAGATGCACCACGAGCAGCTCTC
ARSEF2567   AACGTCACCACTGAAGTCAAGTCCGTCGAGATGCACCACGAGCAGCTTGC
ARSEF617    AACGTCACCACTGAAGTCAAGTCCGTCGAGATGCACCACGAGCAGCTTAC
ARSEF6355   AACGTCACCACTGAAGTCAAGTCGGTCGAGATGCACCACGAGCAGCTCCC
ARSEF7487   AACGTCACCACTGAAGTCAAGTCCGTGGAAATGCACCACGAGCAGCTTAC
CBS101247   GGTGTCACCACTGAAGTCAAGTCCGTCGAGATGCACCACGAGCAGCTGCC
CBS125.65   AACGTCACCACTGAAGTCAAGTCCGTGGAAATGCACCACGAGCAGCTTAC
CBS130.71   AACGTCACCACTGAAGTCAAGTCCGTGGAAATGCACCACGAGCAGCTTTC
CBS284.36   AACGTCACCACCGAAGTCAAGTCCGTTGAGATGCACCACGAGCAGCTCTC
CBS402.78   GGTGTCACCACTGAAGTCAAGTCCGTCGAGATGCACCACGAGCAGCTGCC
CBS431.87   AACGTCACCACCGAAGTCAAGTCCGTTGAGATGCACCACGAGCAGCTCTC
CBS700.74   AACGTCACCACTGAAGTCAAGTCCGTGGAAATGCACCACGAGCAGCTTAC
DY10501     AACGTCACCACTGAAGTCAAGTCCGTCGAGATGCACCACGAGCAGCTGCC
DY10502     AACGTCACCACTGAAGTCAAGTCCGTCGAGATGCACCACGAGCAGCTGCC
EFCC7287    AACGTCACTACCGAAGTCAAGTCCGTCGAGATGCACCACGAGCAGCTCAC
EFCC8572    AACGTCACCACCGAAGTCAAGTCGGTGGAGATGCACCACGAGCAGCTCGC
GJS90227    AACGTCACCACTGAAGTCAAGTCCGTTGAGATGCACCACGAGCAGCTCAC
NBRC101742  AACGTCACCACTGAAGTCAAGTCTGTGGAGATGCACCACGAGCAGCTTAG
NHJ11343    AACGTCACCACTGAAGTCAAGTCCGTTGAGATGCACCACGAGCAGCTCCA
NHJ12516    AACGTCACCACTGAAGTCAAGTCCGTTGAGATGCACCACGAGCAGCTCCA
NHJ6209     AACGTCACGACTGAAGTCAAGTCGGTCGAGATGCACCACGAGCAGCTTCC
OSC93609    AACGTCACCACTGAAGTCAAGTCCGTCGAGATGCACCACGAGCAGCTGGC
OSC93610    AACGTCACCACTGAAGTCAAGTCCGTCGAGATGCACCACGAGCAGCTGGC
OSC93623    ATGGTCAGCACTGAAGTCAAGTCCGTCGAGATGCACCACGAGCAGCTGGC
P.C.546     AACGTCACCACTGAAGTCAAGTCGGTCGAGATGCACCACGAGCAGCTCCC
SAcp11      AACGTCACCACTGAAGTCAAGTCCGTGGAAATGCACCACGAGCAGCTTAC
TBRC7251    GGTGTCACCACTGAAGTCAAGTCCGTCGAGATGCACCACGAGCAGCTGCC
TBRC7252    GGTGTCACCACTGAAGTCAAGTCCGTCGAGATGCACCACGAGCAGCTGCC
TNSF18494   AACGTCACCACTGAAGTCAAGTCCGTCGAAATGCACCACGAGCAACTTAC

AFTOLID187  CGAGGGTGTCCCCGGTGACAACGTTGGTTTCAACGTGAAGAACGTTTCCG
ARSEF1424   GGAAGGTCAGCCAGGTGACAACGTTGGTTTCAACGTGAAGAACGTCTCTG
ARSEF1564   TGAGGGTGTTCCCGGTGACAACGTCGGCTTCAACGTGAAGAACGTTTCCG
ARSEF2181   CGAGGGTGTCCCCGGTGACAACGTCGGCTTCAACGTCAAGAACGTCTCCG
ARSEF2567   CGAGGGTGTTCCCGGTGACAACGTCGGCTTCAACGTGAAGAACGTTTCCG
ARSEF617    TGAGGGTGTTCCCGGTGACAACGTCGGCTTCAACGTGAAGAACGTTTCCG
ARSEF6355   TGAGGGTGTCCCCGGTGACAACGTCGGCTTCAACGTGAAGAACGTTTCCG
ARSEF7487   CGAGGGTGTCCCCGGTGACAACGTTGGTTTCAACGTGAAGAACGTTTCCG
CBS101247   CGAGGGTGTTCCCGGTGACAACGTCGGCTTCAACGTGAAGAACGTTTCCG
CBS125.65   TGAGGGTGTCCCCGGTGACAACGTTGGTTTCAACGTGAAGAACGTTTCCG
CBS130.71   TGAGGGTGTCCCCGGTGACAACGTTGGTTTCAACGTGAAGAACGTTTCCG
CBS284.36   CGAGGGTGTCCCCGGTGACAACGTCGGCTTCAACGTCAAGAACGTCTCCG
CBS402.78   CGAGGGTGTTCCCGGTGACAACGTCGGCTTCAACGTGAAGAACGTTTCCG
CBS431.87   CGAGGGTGTCCCCGGTGACAACGTCGGCTTCAACGTCAAGAACGTCTCCG
CBS700.74   TGAGGGTGTCCCCGGTGACAACGTTGGTTTCAACGTGAAGAACGTTTCCG
DY10501     CGAGGGTGTTCCCGGTGACAACGTCGGCTTCAACGTGAAGAACGTTTCCG
DY10502     CGAGGGTGTTCCCGGTGACAACGTCGGCTTCAACGTGAAGAACGTTTCCG
EFCC7287    CGAGGGTCTTCCTGGCGACAACGTCGGCTTCAACGTGAAGAACGTCTCCG
EFCC8572    CGAGGGTCAGCCTGGTGACAACGTCGGCTTCAACGTGAAGAACGTTTCCG
GJS90227    CGAGGGTGTCCCCGGTGACAACGTTGGTTTCAACGTGAAGAACGTTTCCG
NBRC101742  TGAGGGTGTGCCCGGTGACAACGTTGGTTTCAACGTGAAGAACGTCTCTG
NHJ11343    GGCTGGTCAGCCCGGTGACAACGTTGGATTCAACGTGAAGAACGTCTCCG
NHJ12516    GGCTGGTCAGCCCGGTGACAACGTTGGATTCAACGTGAAGAACGTCTCCG
NHJ6209     CGAGGCCTTCCCCGGTGACAACGTTGGTTTCAACGTGAAGAACGTGTCCG
OSC93609    CGAGGGTGTTCCCGGTGACAACGTCGGCTTCAACGTGAAGAACGTTTCCG
OSC93610    CGAGGGTGTTCCCGGTGACAACGTCGGCTTCAACGTGAAGAACGTTTCCG
OSC93623    TCAGGGTGTTCCCGGCGACAACGTCGGATTCAACGTGAAGAACGTTTCCG
P.C.546     TGAGGGTGTTCCTGGTGACAACGTCGGCTTCAACGTGAAGAACGTTTCCG
SAcp11      CGAGGGTAACCCCGGTGACAACGTCGGATTCAACGTGAAGAACGTCTCTG
TBRC7251    CGAGGGTGTTCCCGGTGACAACGTCGGCTTCAACGTGAAGAACGTTTCCG
TBRC7252    CGAGGGTGTTCCCGGTGACAACGTCGGCTTCAACGTGAAGAACGTTTCCG
TNSF18494   TGAGGGTGTTCCCGGCGACAACGTTGGTTTCAACGTGAAGAACGTTTCCG

AFTOLID187  TCAAGGATATCCGCCGTGGTAACGTCGCCTCCGACTCCAAGAACGACCCC
ARSEF1424   TCAAGGACATTCGCCGTGGGAACGTCGCTGGTGACTCCAAGAACGACCCT
ARSEF1564   TCAAGGAAATCCGTCGTGGTAACGTCGCTGGTGACTCCAAGAACGACCCC
ARSEF2181   TCAAGGAGATCCGTCGTGGCAACGTCGCCGGTGACTCCAAGAACGACCCC
ARSEF2567   TCAAGGAAATCCGTCGTGGTAACGTCGCTGGTGACTCCAAGAACGACCCC
ARSEF617    TCAAGGAAATCCGTCGTGGTAACGTCGCTGGTGACTCCAAGAACGACCCC
ARSEF6355   TCAAGGAAATCCGTCGTGGTAACGTCGCTGGTGACTCCAAGAACGACCCC
ARSEF7487   TCAAGGAAATCCGCCGTGGTAACGTTGCTGGTGACTCCAAGAACGACCCC
CBS101247   TCAAGGAAATCCGTCGTGGTAACGTCGCTGGTGACTCCAAGAACGACCCC
CBS125.65   TCAAGGAAATCCGCCGTGGTAACGTTGCTGGTGACTCCAAGAACGACCCC
CBS130.71   TCAAGGAAATCCGCCGTGGTAACGTTGCTGGTGACTCCAAGAACGACCCC
CBS284.36   TCAAGGAGATCCGTCGTGGCAACGTCGCCGGTGACTCCAAGAACGACCCC
CBS402.78   TCAAGGAAATCCNNNNNNNNNNNNNNNNNNNNGACTCCAAGAACGACCCC
CBS431.87   TCAAGGAGATCCGTCGTGGCAACGTCGCCGGTGACTCCAAGAACGACCCC
CBS700.74   TCAAGGAAATCCGCCGTGGTAACGTTGCTGGTGACTCCAAGAACGACCCC
DY10501     TCAAGGAAATCCGTCGTGGCAACGTCGCTGGTGACTCCAAGAACGACCCC
DY10502     TCAAGGAAATCCGTCGTGGCAACGTCGCTGGTGACTCCAAGAACGACCCC
EFCC7287    TCAAGGAGATTCGCCGTGGCAACGTCGCTNNNNNNNNNNNNNNNNNNNNN
EFCC8572    TCAAGGAAATCCGCCGTGGCAATGTTGCCGGCNNNNNNNNNNNNNNNNNN
GJS90227    TCAAGGATATCCGCCGTGGTAACGTCGCCTCCGACTCCAAGAACGACCCC
NBRC101742  TCAAGGAAATTCGCCGTGGCAACGTCGCCGGTGACTCCAAGAACGACCCT
NHJ11343    TCAAGGATATCCGCCGTGGTAACGTTGCTGGTGACTCCAAGAACGACCCT
NHJ12516    TCAAGGATATCCGCCGTGGTAACGTTGCTGGTGACTCCAAGAACGACCCT
NHJ6209     TCAAGGACATCCGCCGTGGAAACGTGGCTGGTGACTCCAAGAACGACCCT
OSC93609    TCAAGGAAATCCGTCGTGGTAACGTCGCTGGTGACTCCAAGAACGATCCC
OSC93610    TCAAGGAAATCCGTCGTGGTAACGTCGCTGGTGACTCCAAGAACGATCCC
OSC93623    TCAAGGAAATCCGTCGTGGTAACGTTGCTGGTGACTCCAAGAACGACCCC
P.C.546     TCAAGGAAATCCGTCGTGGTAACGTCGCTGGTGACTCCAAGAACGACCCC
SAcp11      TCAAGGATATCCGTCGTGGTAACGTTGCCGGTGACTCCAAGAACGATCCC
TBRC7251    TCAAGGAAATCCGTCGTGGTAACGTCGCTGGTGACTCCAAGAACGACCCC
TBRC7252    TCAAGGAAATCCGTCGTGGTAACGTCGCTGGTGACTCCAAGAACGACCCC
TNSF18494   TCAAGGAAATTCGTCGTGGTAACGTTGCCGGTGACTCCAAGAACGACCCT

AFTOLID187  GCCCAGGGCGCTGCTTCCTTCAACGCCCAGGTCATTGTCCTCAACCACCC
ARSEF1424   CCTCTGGCCGCTGCTTCCTTCAACGCTCAGGTCATCGTCCTCAACCACCC
ARSEF1564   CCCAATGGCGCTGCTTCCTTCAACGCCCAGGTCATTGTCATCAACCACCC
ARSEF2181   CCTCTGGGTGCCGCTTCTTTCGATGCCCAGGTCATCGTCCTCAACCACCC
ARSEF2567   CCCAATGGTGCTGCTTCCTTCAATGCCCAGGTCATTGTCATCAACCACCC
ARSEF617    CCCAATGGCGCTGCTTCCTTCAACGCCCAGGTCATTGTCATCAACCACCC
ARSEF6355   CCCATGGGTGCTGCCTCGTTCCAGGCCCAGGTCATTGTCATCAACCACCC
ARSEF7487   CCCATGGGTGCCGCTTCCTTCGATGCCCAGGTCATCGTTCTCAACCACCC
CBS101247   CCCAAGGGCTCCGCTTCCTTCAACGCCCAGGTCATTGTCATCAACCACCC
CBS125.65   CCCATGGGTGCCGCTTCTTTCGATGCCCAGGTCATCGTTCTCAACCACCC
CBS130.71   CCCATGGGTGCCGCTTCCTTCGATGCCCAGGTCATCGTTCTCAACCACCC
CBS284.36   CCTCTGGGTGCCGCTTCTTTCGATGCCCAGGTCATCGTCCTCAACCACCC
CBS402.78   CCCAAGGCCTCCGCTTCCTTCAACGCCCAGGTTATTGTCATCAACCACCC
CBS431.87   CCTCTGGGTGCCGCTTCTTTCGATGCCCAGGTCATCGTCCTCAACCACCC
CBS700.74   CCCATGGGTGCCGCTTCTTTCGATGCCCAGGTCATCGTTCTCAACCACCC
DY10501     CCTTCGGGCGCTGCCTCCTTCAACGCTCAGGTCATTGTCATCAACCACCC
DY10502     CCTTCGGGCGCTGCCTCCTTCAACGCTCAGGTCATTGTCATCAACCACCC
EFCC7287    NNNNNNNNNNNNNNNNNNNNNNNNNNNNNNNNNNNNNNNNNNNNNNNNNN
EFCC8572    NNNNNNNNNNNNNNNNNNNNNNNNNNNNNNNNNNNNNNNNNNNNNNNNNN
GJS90227    GCCCAGGCCGCTGCTTCCTTCAACGCCCAGGTCATTGTCCTCAACCACCC
NBRC101742  CCTCTCGGCGCTGCTTCTTTCGCCGCTCAGGTCATTGTTCTCAACCACCC
NHJ11343    CCTCAGGGTGCCGCCTCTTTCGATGCCCAGGTCATCGTCCTCAACCACCC
NHJ12516    CCTCAGGGTGCTGCCTCTTTCGATGCCCAGGTCATCGTCCTCAACCACCC
NHJ6209     CCCATGGGTGCCGCCTCTTTCGACGCCCAGGTCATCGTCCTCAACCACCC
OSC93609    CCCTTCGGTGCCGCCTCTTTCCAGGCCCAGGTCATTGTCATCAACCACCC
OSC93610    CCCTTCGGTGCCGCCTCTTTCCAGGCCCAGGTCATTGTCATCAACCACCC
OSC93623    CCCGCCGGCGCTGCTTCCTTCAACGCCCAGGTCATTGTCATCAACCACCC
P.C.546     CCCATGGGTGCTGCCTCGTTCCAGGCCCAGGTCATTGTCATCAACCACCC
SAcp11      CCTATGGGCGCCGCTTCTTTCGACGCTCAGGTCATCGTGCTCAACCACCC
TBRC7251    CCCAAGGGTGCCGCTTCTTTCAACGCCCAGGTCATTGTTATCAACCACCC
TBRC7252    CCCAAGGGTGCCGCTTCTTTCAACGCCCAGGTCATTGTTATCAACCACCC
TNSF18494   CCCTTGGGTGCCGCTTCTTTCGATGCCCAGGTCATCGTTCTCAACCACCC

AFTOLID187  TGGCCAGGTCGGTGCTGGTTACGCTCCCGTCCTCGATTGCCACACTGCCC
ARSEF1424   TGGTCAGGTCGGCGCTGGCTATGCTCCTGTCCTGGACTGCCACACCGCTC
ARSEF1564   TGGCCAGATCGGTGCCGGCTACGCTCCTGTTCTTGACTGCCACACTGCCC
ARSEF2181   CGGCCAGGTCGGTGCTGGCTACGCCCCCGTCCTCGACTGCCACACCGCCC
ARSEF2567   TGGCCAGATCGGCGCCGGTTACGCTCCCGTTCTTGACTGCCACACTGCCC
ARSEF617    TGGCCAGATCGGTGCCGGCTACGCTCCCGTTCTTGACTGCCACACTGCCC
ARSEF6355   TGGCCAGATTGGTAACGGTTACGCCCCCGTTCTCGACTGCCACACTGCCC
ARSEF7487   CGGCCAGGTCGGTGCTGGTTACGCTCCCGTCCTCGATTGCCACACCGCCC
CBS101247   TGGCCAGATTGGCAACGGTTACGCCCCGGTCCTCGATTGCCACACTGCCC
CBS125.65   CGGTCAGGTCGGTGCTGGTTACGCTCCCGTCCTCGATTGCCACACCGCCC
CBS130.71   CGGCCAGGTCGGTGCTGGTTACGCCCCCGTCCTCGATTGCCACACCGCCC
CBS284.36   CGGCCAGGTCGGTGCTGGCTACGCCCCCGTCCTCGACTGCCACACCGCCC
CBS402.78   TGGCCAGATTGGTAACGGTTACGCCCCCGTTCTCGATTGCCACACTGCCC
CBS431.87   CGGCCAGGTCGGTGCTGGCTACGCCCCCGTCCTCGACTGCCACACCGCCC
CBS700.74   CGGTCAGGTCGGTGCTGGTTACGCTCCCGTCCTCGATTGCCACACCGCCC
DY10501     TGGCCAGATCGGTAACGGTTATGCCCCCGTCCTCGATTGCCACACTGCCC
DY10502     TGGCCAGATCGGTAACGGTTATGCCCCCGTCCTCGATTGCCACACTGCCC
EFCC7287    NNNNNNNNNNNNNNNNNNNNNNNNNNNNNNNNNNNNNNNNNNNNNNNNNN
EFCC8572    NNNNNNNNNNNNNNNNNNNNNNNNNNNNNNNNNNNNNNNNNNNNNNNNNN
GJS90227    TGGCCAGGTCGGTGCTGGTTACGCTCCCGTCCTCGATTGCCACACTGCCC
NBRC101742  TGGTCAGGTCGGCGCCGGCTATGCTCCCGTCCTGGACTGCCACACCGCTC
NHJ11343    TGGCCAGGTCGGTGCTGGTTACGCCCCCGTCCTTGATTGCCACACCGCCC
NHJ12516    TGGCCAGGTCGGTGCTGGTTACGCCCCCGTCCTTGATTGCCACACCGCCC
NHJ6209     CGGTCAGGTCGGTGCTGGTTACGCCCCTGTTCTCGATTGCCACACGGCCC
OSC93609    TGGCCAGATTGGCAACGGCTACGCCCCCGTTCTCGATTGCCACACTGCCC
OSC93610    TGGCCAGATTGGCAACGGCTACGCCCCCGTTCTCGATTGCCACACTGCCC
OSC93623    TGGCCAGATTTCCAACGGCTACGCCCCCGTTCTTGACTGCCACACTGCTC
P.C.546     TGGCCAGATTGGTAACGGTTACGCCCCCGTTCTCGACTGCCACACTGCCC
SAcp11      CGGTCAAGTCGGTGCTGGTTACGCCCCCGTTCTTGATTGCCACACTGCCC
TBRC7251    TGGCCAGATTGGTAACGGTTACGCCCCCGTTCTCGACTGCCACACTGCCC
TBRC7252    TGGCCAGATTGGTAACGGTTACGCCCCCGTTCTCGACTGCCACACTGCCC
TNSF18494   CGGTCAGGTCGGTGCTGGTTACGCCCCCGTCCTCGATTGCCACACCGCCC

AFTOLID187  ACATTGCCTGCAAGTTCTCCGAGCTCCTCGAGAAGATCGACCGTCGTACC
ARSEF1424   ACATTGCTTGCAAGTTTGCCGAGCTCCTCGAGAAGATCGATCGACGTACT
ARSEF1564   ACATTGCTTGCAAGTTCTCCGAGCTCCTCGAGAAGATCGACCGCCGTACC
ARSEF2181   ACATTGCCTGCAAGTTCGCCGAGATCAAGGAGAAGATCGACCGCCGTACC
ARSEF2567   ACATTGCTTGCAAGTTCTCCGAGCTCCTCGAGAAGATCGACCGCCGTACC
ARSEF617    ACATTGCTTGCAAGTTCTCCGAGCTCCTCGAGAAGATCGACCGCCGTACC
ARSEF6355   ACATTGCCTGCAAGTTCGCTGAGCTTCAGGAGAAGATCGACCGTCGTACC
ARSEF7487   ACATTGCCTGCAAGTTCTCTGAGATCAAGGAGAAGATTGACCGACGTACC
CBS101247   ACATTGCTTGCAAGTTCTCTGAGCTCCTCGAGAAGATCGACCGCCGTACT
CBS125.65   ACATTGCCTGCAAGTTCTCTGAGATCAAGGAGAAGATTGACCGACGTACC
CBS130.71   ACATTGCCTGCAAGTTCTCTGAGATCAAGGAGAAGATTGACCGACGTACC
CBS284.36   ACATTGCCTGCAAGTTCGCCGAGATCAAGGAGAAGATCGACCGCCGTACC
CBS402.78   ACATTGCTTGCAAGTTCTCCGAGCTCCTCGAGAAGATCGACCGCCGTACT
CBS431.87   ACATTGCCTGCAAGTTCGCCGAGATCAAGGAGAAGATCGACCGCCGTACC
CBS700.74   ACATTGCCTGCAAGTTCTCTGAGATCAAGGAGAAGATTGACCGACGTACC
DY10501     ACATTGCTTGCAAGTTCGCCGAGCTCCTCGAGAAGATCGACCGCCGTACC
DY10502     ACATTGCTTGCAAGTTCGCCGAGCTCCTCGAGAAGATCGACCGCCGTACC
EFCC7287    NNNNNNNNNNNNNNNNNNNNNNNNNNNNNNNNNNNNNNNNNNNNNNNNNN
EFCC8572    NNNNNNNNNNNNNNNNNNNNNNNNNNNNNNNNNNNNNNNNNNNNNNNNNN
GJS90227    ACATTGCCTGCAAGTTCTCCGAGCTCCTCGAGAAGATCGACCGTCGTACC
NBRC101742  ACATTGCCTGCAAGTTCGCTGAGATCCAGGAGAAGATTGACCGACGTACC
NHJ11343    ACATTGCTTGCAAGTTCTCTGAGATCAAGGAGAAGATTGACCGACGTACT
NHJ12516    ACATTGCTTGCAAGTTCTCTGAGATCAAGGAAAAGATTGACCGACGTACT
NHJ6209     ACATTGCCTGCAAGTTCGCCGAGATCAAGGAGAAGATTGACCGACGTACT
OSC93609    ACATTGCCTGCAAGTTCGCTGAGCTCCAGGAGAAGATCGACCGCCGTACC
OSC93610    ACATTGCCTGCAAGTTCGCTGAGCTCCAGGAGAAGATCGACCGCCGTACC
OSC93623    ACATCGCCTGCAAGTTCTCCGAGATTCTTGAGAAGATTGATCGCCGTACC
P.C.546     ACATTGCCTGCAAGTTCGCTGAGCTCCAGGAGAAGATCGACCGCCGTACC
SAcp11      ACATCGCCTGCAAGTTCGCCGAGATCAAGGAGAAGATTGACCGACGTACC
TBRC7251    ACATTGCTTGCAAGTTCGCCGAGCTCCTCGAGAAGATCGACCGCCGTACT
TBRC7252    ACATTGCTTGCAAGTTCGCCGAGCTCCTCGAGAAGATCGACCGCCGTACT
TNSF18494   ACATTGCCTGCAAGTTCTCTGAGATCAAGGAGAAGATTGACCGACGTACC

AFTOLID187  GGTAAGGCTACTGAGGCCAGCCCCAAGTTCATCAAGTCTGGTGACTCCGC
ARSEF1424   GGCAAGGCTACTGAGACCAACCCCAAGTTCATCAAGTCTGGTGACTCTGC
ARSEF1564   GGTAAGTCGGTTGAGAACAACCCCAAGTTCATCAAGTCTGGTGACTCCGC
ARSEF2181   GGCAAGTCTGTCGAGTCCGCCCCCAAGTTCATCAAGTCTGGCGACTCTGC
ARSEF2567   GGTAAGTCGGTTGAGAACAACCCCAAGTTCATCAAGTCTGGTGACTCCGC
ARSEF617    GGTAAGTCGGTTGAGAACAACCCCAAGTTCATCAAGTCTGGTGACTCCGC
ARSEF6355   GGTAAGGCTGTCGAGTCTAACCCCAAGTTCATCAAGTCTGGTGACTCTGC
ARSEF7487   GGTAAGGCTGTTGAGTCTGCCCCCAAGTTCATCAAGTCCGGTGACTCTGC
CBS101247   GGTAAGTCGGTTGAGAACAACCCCAAGTTCATCAAGTCTGGTGACTCGGC
CBS125.65   GGTAAGGCTGTTGAGAGCGCCCCCAAGTTCATCAAGTCTGGTGACTCTGC
CBS130.71   GGTAAGGCTGTTGAGTCCGCCCCCAAGTTCATCAAGTCTGGTGACTCTGC
CBS284.36   GGCAAGTCTGTCGAGTCCGCCCC-AAGTTCATCAAGTCTGGCGACTCTGC
CBS402.78   GGTAAGTCGGTTGAGAACAACCCCAAGTTCATCAAGTCTGGTGACTCCGC
CBS431.87   GGCAAGTCTGTCGAGTCCGCCCC-AAGTTCATCAAGTCTGGCGACTCTGC
CBS700.74   GGTAAGGCTGTTGAGAGCGCCCCCAAGTTCATCAAGTCTGGTGACTCTGC
DY10501     GGTAAGTCGGTTGAGAACAACCCCAAGTTCATCAAGTCTGGTGACTCTGC
DY10502     GGTAAGTCGGTTGAGAACAACCCCAAGTTCATCAAGTCTGGTGACTCTGC
EFCC7287    NNNNNNNNNNNNNNNNNNNNNNNNNNNNNNNNNNNNNNNNNNNNNNNNNN
EFCC8572    NNNNNNNNNNNNNNNNNNNNNNNNNNNNNNNNNNNNNNNNNNNNNNNNNN
GJS90227    GGTAAGGCTACTGAGGCCAGCCCCAAGTTCATCAAGTCTGGTGACTCCGC
NBRC101742  GGCAAGTCCATCGAGACTAACCCCAAGTTCATCAAGTCTGGAGACTCTGC
NHJ11343    GGTAAGGCTGTCGAAGACGCCCCCAAGTTCATCAAGTCTGGTGACTCTGC
NHJ12516    GGTAAGGCTGTCGAAGACGCCCCCAAGTTCATCAAGTCTGGTGACTCTGC
NHJ6209     GGTAAGGCCGTCGAGACTGCCCCCAAGTTCGTCAAGTCTGGTGACGCCGC
OSC93609    GGTAAGGCTGTCGAGACCAACCCCAAGTTCATCAAGTCTGGTGACGCCGC
OSC93610    GGTAAGGCTGTCGAGACCAACCCCAAGTTCATCAAGTCTGGTGACGCCGC
OSC93623    AACAAGGTCACTGAGACCAACCCCAAGTTCATCAAGTCTGGTGACTCCGC
P.C.546     GGTAAGGCTGTCGAGTCCAACCCCAAGTTCATCAAGTCTGGTGACTCCGC
SAcp11      GGCAAGGCCGTTGAGGATGCCCCCAAGTTCATCAAGTCTGGAGACTCTGC
TBRC7251    GGTAAGTCGGTTGAGAACAACCCCAAGTTCATCAAGTCTGGTGACTCCGC
TBRC7252    GGTAAGTCGGTTGAGAACAACCCCAAGTTCATCAAGTNNNNNNNNNNNNN
TNSF18494   GGTAAGGCTGTCGAGACTGCCCCCAAGTTCATCAAGTCTGGTGACTCCGN

AFTOLID187  CATCGTCAAGAT
ARSEF1424   CATCGTCAAGAT
ARSEF1564   CATCGTCAAGAT
ARSEF2181   CATCGTCAAGAT
ARSEF2567   CATCGTCAAGAT
ARSEF617    CATTGTCAAGAT
ARSEF6355   TATCGTCAAGAT
ARSEF7487   CATCGTCAAGAT
CBS101247   CATTGTCAAGAT
CBS125.65   CATCGTCAAGAT
CBS130.71   CATCGTCAAGAT
CBS284.36   CATCGTCAAGAT
CBS402.78   CATCGTCAAGAT
CBS431.87   CATCGTCAAGAT
CBS700.74   CATCGTCAAGAT
DY10501     CATTGTCAAGAT
DY10502     CATTGTCAAGAT
EFCC7287    NNNNNNNNNNNN
EFCC8572    NNNNNNNNNNNN
GJS90227    CATCGTCAAGAT
NBRC101742  CATCGTCAAGAT
NHJ11343    CATCGTTAAGAT
NHJ12516    CATCGTCAAGAT
NHJ6209     CATCGTCAAGAT
OSC93609    CATCGTCAAGAT
OSC93610    CATCGTCAAGAT
OSC93623    CCTGGTCAAGAT
P.C.546     CATCGTCAAGAT
SAcp11      CATCGTCAAGAT
TBRC7251    CATCGTCAAGAT
TBRC7252    NNNNNNNNNNNN
TNSF18494   NNNNNNNNNNNN
;
end;
