# Supplementary material for: Multi-gene phylogenetic evidence indicates that Pleurodesmospora belongs in Cordycipitaceae (Hypocreales, Hypocreomycetidae) and Pleurodesmospora lepidopterorum sp. nov. on pupa from China
Source: MycoKeys. 2021 May 7;80:45–55. doi: 10.3897/mycokeys.80.66794 (PMC8124063; doi:10.3897/mycokeys.80.66794)
Supplement: Supplementary material 2 — Dataset for Figure 2 [file mycokeys-80-045-s002.nxs]

#NEXUS
BEGIN DATA;
dimensions ntax=35 nchar=2711;
format missing=?
interleave datatype=DNA gap= -;

matrix
ARSEF1564   TCCCCAACCCTTC-TGTGAACCTACCTA-TCGTTGCTTCGGCGGACTCGC
ARSEF6355   CCCCAGGGCCCGAGT-TGTACTTTGTAGAGGATGCTTTTGGCGCGGCGCC
ARSEF7518   TCCCCAACCCTTC-TGTGAACCTACCTA-TCGTTGCTTCGGCGGACTCGC
BCC25798    TCCCTCAACCCCCCTGCGAACCTACCAG-CCGTTGCCTCGGCGGC----C
BCC27968    TCCCTCAACCCCCCTGCGAACCTACCAG-CCGTTGCCTCGGCGGC----C
BCC39684    NNNNNNNNNNNNNNNNNNNNNNNNNNNNNNNNNNNNNNNNNNNNNNNNNN
BCC80733    NNNNNNNNNNNNNNNNNNNNNNNNNNNNNNNNNNNNNNNNNNNNNNNNNN
CBS101267   NNNNNNNNNNNNNNNNNNNNNNNNNNNNNNNNNNNNNNNNNNNNNNNNNN
CBS101270   NNNNNNNNNNNNNNNNNNNNNNNNNNNNNNNNNNNNNNNNNNNNNNNNNN
CBS116719   NNNNNNNNNNNNNNNNNNNNNNNNNNNNNNNNNNNNNNNNNNNNNNNNNN
CBS284.36   TCCCAAACCCAC--TGTGAACCTTACCT-CAGTTGCCTCGGCGGGAACGC
CBS309.85   NNNNNNNNNNNNNNNNNNNNNNNNNNNNNNNNNNNNNNNNNNNNNNNNNN
CBS350.85   TCCCAAACCCAAA-TGTGAACATACCAAACTGTTGCTTCGGCGGACTCGC
CBS431.87   NNNNNNNNNNNNNNNNNNNNNNNNNNNNNNNNNNNNNNNNNNNNNNNNNN
CBS458.73   TCCC-AACCCTA--TGTGAACATACCAA---GTTGCTTCGGCGGACGCGC
CBS459.73   TCCC-AACCCTA--TGTGAACATACCAA---GTTGCTTCGGCGGACGCGC
CBS460.73   TCCC-AACCCTA--TGTGAACATACCAA---GTTGCTTCGGCGGACGCGC
CBS532.81   NNNNNNNNNNNNNNNNNNNNNNNNNNNNNNNNNNNNNNNNNNNNNNNNNN
CBS610.80   TCCCAAACCCGTG-TGCGAACCTACC-G-TCGTTGCCTCGGCGGACCGGT
CBS704.86   TCCC-AACCCTA--TGTGAACCTACCTTTATGTTGCTTCGGCGGTCTCGC
DY10501     TCCC-AACCCTA--TGTGAACATACCAA---GTTGCTTCGGCGGACTCGC
DY10502     TCCC-AACCCTA--TGTGAACATACCAA---GTTGCTTCGGCGGACTCGC
EFCC5886    NNNNNNNNNNNNNNNNNNNNNNNNNNNNNNNNNNNNNNNNNNNNNNNNNN
EGS38.165   NNNNNNNNNNNNNNNNNNNNNNNNNNNNNNNNNNNNNNNNNNNNNNNNNN
EGS38.166   NNNNNNNNNNNNNNNNNNNNNNNNNNNNNNNNNNNNNNNNNNNNNNNNNN
HUA186145   NNNNNNNNNNNNNNNNNNNNNNNNNNNNNNNNNNNNNNNNNNNNNNNNNN
HUA772      TCCCAAACCCTTCATGTGAACATACCTA-TCGTTGCTTCGGCGGA-TCGC
NHJ11923    NNNNNNNNNNNNNNNNNNNNNNNNNNNNNNNNNNNNNNNNNNNNNNNNNN
OSC93609    NNNNNNNNNNNNNNNNNNNNNNNNNNNNNNNNNNNNNNNNNNNNNNNNNN
OSC93610    TCCCAAAACCCAA-TGTGAACATACCTT-CAGTTGCTTCGGCGGACTCGC
OSC93623    TCCC-AACCCTT--TGTGAACATACCTA-TCGTTGCTTCGGCGGACTCGC
P.C.546     NNNNNNNNNNNNNNNNNNNNNNNNNNNNNNNNNNNNNNNNNNNNNNNNNN
P.C.602     NNNNNNNNNNNNNNNNNNNNNNNNNNNNNNNNNNNNNNNNNNNNNNNNNN
TBRC7271    NNNNNNNNNNNNNNNNNNNNNNNNNNNNNNNNNNNNNNNNNNNNNNNNNN
TBRC7272    TCCCAAACCCTTC-TGTGAACATACCTA-TCGTTGCTTCGGCGGACTCGC

ARSEF1564   CCCA--GCCCGGACG-----------------------CGGACTGGACC-
ARSEF6355   TTCCGAGTTCCCTGGAACGGGACGCCATAG-------AGGGTGAGAGCCC
ARSEF7518   CCCA--GCCCGGACG-----------------------CGGACTGGACC-
BCC25798    CCCGACCCCCGTCCG----------------------------CGGG---
BCC27968    CCCGACCCCCGTCCG----------------------------CGGG---
BCC39684    NNNNNNNNNNNNNNNNNNNNNNNNNNNNNNNNNNNNNNNNNNNNNNNNNN
BCC80733    NNNNNNNNNNNNNNNNNNNNNNNNNNNNNNNNNNNNNNNNNNNNNNNNNN
CBS101267   NNNNNNNNNNNNNNNNNNNNNNNNNNNNNNNNNNNNNNNNNNNNNNNNNN
CBS101270   NNNNNNNNNNNNNNNNNNNNNNNNNNNNNNNNNNNNNNNNNNNNNNNNNN
CBS116719   NNNNNNNNNNNNNNNNNNNNNNNNNNNNNNNNNNNNNNNNNNNNNNNNNN
CBS284.36   CCCGG----CCGCCTGCCCCCGCGCCG------------GCGCCGGACCC
CBS309.85   NNNNNNNNNNNNNNNNNNNNNNNNNNNNNNNNNNNNNNNNNNNNNNNNNN
CBS350.85   CCCAGCGTCCGGACCGGCCTCGCGCCGG------CCCGCGGCCTGGATCC
CBS431.87   NNNNNNNNNNNNNNNNNNNNNNNNNNNNNNNNNNNNNNNNNNNNNNNNNN
CBS458.73   CCCGGCGCCCGGACGGCCTCTGCGCCGG-------CCGCGGCCCGGACCC
CBS459.73   CCCGGCGCCCGGACGGCCTCTGCGCCGG-------CCGCGGCCCGGACCC
CBS460.73   CCCGGCGCCCGGACGGCCTCTGCGCCGG-------CCGCGGCCCGGACCC
CBS532.81   NNNNNNNNNNNNNNNNNNNNNNNNNNNNNNNNNNNNNNNNNNNNNNNNNN
CBS610.80   CCCGGCGCCCGGGCGGCCGCTCCCGCGAGCGCCGCCCGCGGCCCGGACCC
CBS704.86   GCCG------GGTTGCTCCCTTGGGGG-----------CTCCCGGGACC-
DY10501     CCCGGCGCCCGGACGGCCTCTGCGCCGGA------CCGCGGCCCGGACCC
DY10502     CCCGGCGCCCGGACGGCCTCTGCGCCGGA------CCGCGGCCCGGACCC
EFCC5886    NNNNNNNNNNNNNNNNNNNNNNNNNNNNNNNNNNNNNNNNNNNNNNNNNN
EGS38.165   NNNNNNNNNNNNNNNNNNNNNNNNNNNNNNNNNNNNNNNNNNNNNNNNNN
EGS38.166   NNNNNNNNNNNNNNNNNNNNNNNNNNNNNNNNNNNNNNNNNNNNNNNNNN
HUA186145   NNNNNNNNNNNNNNNNNNNNNNNNNNNNNNNNNNNNNNNNNNNNNNNNNN
HUA772      CCCGGCGTCCGGACGGCCTA-GCGCCGC-------CCGCGGCCCGGACCC
NHJ11923    NNNNNNNNNNNNNNNNNNNNNNNNNNNNNNNNNNNNNNNNNNNNNNNNNN
OSC93609    NNNNNNNNNNNNNNNNNNNNNNNNNNNNNNNNNNNNNNNNNNNNNNNNNN
OSC93610    CCCAGCGTCCGGAC-GGCCTCGCGCCG-------CCCGCGGCCTGGAGCC
OSC93623    CCAGC-GCCTGGACG-----------------------CGGGCCTGGGC-
P.C.546     NNNNNNNNNNNNNNNNNNNNNNNNNNNNNNNNNNNNNNNNNNNNNNNNNN
P.C.602     NNNNNNNNNNNNNNNNNNNNNNNNNNNNNNNNNNNNNNNNNNNNNNNNNN
TBRC7271    NNNNNNNNNNNNNNNNNNNNNNNNNNNNNNNNNNNNNNNNNNNNNNNNNN
TBRC7272    CCCAGCGTCCGGCCGGCCCC-GCGCCGG-------CCGCGGCCTGGATCC

ARSEF1564   --AGCGGCCCGCCGGGGACCT-----CAAACTCC-------TGTAT----
ARSEF6355   CGTCTGGTCGGACGCCTAGCCTCTGTAAAGCTCCTTCGACGAGTCGAGTA
ARSEF7518   --AGCGGCCCGCCGGGGACCT-----CAAACTCT-------TGTAT----
BCC25798    --GGCGGCC-GCCGGGGACCCA---GCAAGCCC-------GTTTCCT---
BCC27968    --GGCGGCC-GCCGGGGACCCA---GCAAGCCC-------GTTTCCT---
BCC39684    NNNNNNNNNNNNNNNNNNNNNNNNNNNNNNNNNNNNNNNNNNNNNNNNNN
BCC80733    NNNNNNNNNNNNNNNNNNNNNNNNNNNNNNNNNNNNNNNNNNNNNNNNNN
CBS101267   NNNNNNNNNNNNNNNNNNNNNNNNNNNNNNNNNNNNNNNNNNNNNNNNNN
CBS101270   NNNNNNNNNNNNNNNNNNNNNNNNNNNNNNNNNNNNNNNNNNNNNNNNNN
CBS116719   NNNNNNNNNNNNNNNNNNNNNNNNNNNNNNNNNNNNNNNNNNNNNNNNNN
CBS284.36   -AGGCGCCC-GCCGCAGGGACC---CCAAACTCTCTT---GCATTACGCC
CBS309.85   NNNNNNNNNNNNNNNNNNNNNNNNNNNNNNNNNNNNNNNNNNNNNNNNNN
CBS350.85   -AGGCGGCC-GCCGGGGAAAACC-AAAAAACTCTTT----GTATCT----
CBS431.87   NNNNNNNNNNNNNNNNNNNNNNNNNNNNNNNNNNNNNNNNNNNNNNNNNN
CBS458.73   -AGGCGCCC-GCCGGAGGCCC-----CAAACTCT------GTATCT----
CBS459.73   -AGGCGCCC-GCCGGAGGCCC-----CAAACTCT------GTATCT----
CBS460.73   -AGGCGCCC-GCCGGAGGCCC-----CAAACTCT------GTATCT----
CBS532.81   NNNNNNNNNNNNNNNNNNNNNNNNNNNNNNNNNNNNNNNNNNNNNNNNNN
CBS610.80   CAGGTCGGCCGCCGGGGGCCC-----GAAACCTCT-----GCATC-----
CBS704.86   -ACGCGTCC-GCCGGAGACCA-----AAAACTCTTG----ATTTTGCGA-
DY10501     -AGGCGGCC-GCCGGGGACCC-----CAAACTCTT-----GTATC-----
DY10502     -AGGCGGCC-GCCGGGGACCC-----CAAACTCTT-----GTATC-----
EFCC5886    NNNNNNNNNNNNNNNNNNNNNNNNNNNNNNNNNNNNNNNNNNNNNNNNNN
EGS38.165   NNNNNNNNNNNNNNNNNNNNNNNNNNNNNNNNNNNNNNNNNNNNNNNNNN
EGS38.166   NNNNNNNNNNNNNNNNNNNNNNNNNNNNNNNNNNNNNNNNNNNNNNNNNN
HUA186145   NNNNNNNNNNNNNNNNNNNNNNNNNNNNNNNNNNNNNNNNNNNNNNNNNN
HUA772      -AGGTGGCC-GCCGGAGACCCA---CCAAACTCTT-----GTATTT----
NHJ11923    NNNNNNNNNNNNNNNNNNNNNNNNNNNNNNNNNNNNNNNNNNNNNNNNNN
OSC93609    NNNNNNNNNNNNNNNNNNNNNNNNNNNNNNNNNNNNNNNNNNNNNNNNNN
OSC93610    -AGGCGGCC-GCCGGAGACCCC-----AAACTCTCT----GTATTG----
OSC93623    --GGCGGCC-GTCGGGGGCCC-----CAAACACT------GTATCT----
P.C.546     NNNNNNNNNNNNNNNNNNNNNNNNNNNNNNNNNNNNNNNNNNNNNNNNNN
P.C.602     NNNNNNNNNNNNNNNNNNNNNNNNNNNNNNNNNNNNNNNNNNNNNNNNNN
TBRC7271    NNNNNNNNNNNNNNNNNNNNNNNNNNNNNNNNNNNNNNNNNNNNNNNNNN
TBRC7272    -AGGCGGCC-GCCGGAGACCC----CCAAACTCT------GTATTT----

ARSEF1564   --TCCAGCATCT-TCTGAATAC--GCCGCA-AGG----CAAAAA-CAAAT
ARSEF6355   GTTTGGGAATGCTGCTCAAAACGGGAGGTATATGTCTTCTAAAGCTAAAT
ARSEF7518   --TCCAGCATCT-TCTGAATAC--GCCGCG-AGG----CAAAA--CAAAT
BCC25798    --GCAAGCAGCCGTCTGAGCCC--GCCGCG-AGG----CAGCG--CGAAC
BCC27968    --GCAAGCAGCCGTCTGAGCCC--GCCGCG-AGG----CAGCG--CGAAC
BCC39684    NNNNNNNNNNNNNNNNNNNNNNNNNNNNNNNNNNNNNNNNNNNNNNNNNN
BCC80733    NNNNNNNNNNNNNNNNNNNNNNNNNNNNNNNNNNNNNNNNNNNNNNNNNN
CBS101267   NNNNNNNNNNNNNNNNNNNNNNNNNNNNNNNNNNNNNNNNNNNNNNNNNN
CBS101270   NNNNNNNNNNNNNNNNNNNNNNNNNNNNNNNNNNNNNNNNNNNNNNNNNN
CBS116719   NNNNNNNNNNNNNNNNNNNNNNNNNNNNNNNNNNNNNNNNNNNNNNNNNN
CBS284.36   CAGCGGGCGGAATTTCTTCTCTGAGTTGCACAAG----CAAAAA-CAAAT
CBS309.85   NNNNNNNNNNNNNNNNNNNNNNNNNNNNNNNNNNNNNNNNNNNNNNNNNN
CBS350.85   --TTGTATATCT-TCTGAGCAC--GCCGCA-AGG----CAAAAA-CAAAT
CBS431.87   NNNNNNNNNNNNNNNNNNNNNNNNNNNNNNNNNNNNNNNNNNNNNNNNNN
CBS458.73   --ATCAGTATCT-TCTGAATCC--GCCGCA-AGG----CAAAA--CAAAT
CBS459.73   --ATCAGTATCT-TCTGAATCC--GCCGCA-AGG----CAAAA--CAAAT
CBS460.73   --ATCAGTATCT-TCTGAATCC--GCCGCA-AGG----CAAAA--CAAAT
CBS532.81   NNNNNNNNNNNNNNNNNNNNNNNNNNNNNNNNNNNNNNNNNNNNNNNNNN
CBS610.80   --GCGAGCATCAGTCTGAGTCC--GCCGCG-AGG----CGGGAAGCGAAT
CBS704.86   -AAGCAGTATTATTCTGAGTG---GCCGAA-AGG----CAAAAAACAAAT
DY10501     --ATCAGCATCT-TCTGAATCC--GCCGCA-AGG----CAAAA--CAAAT
DY10502     --ATCAGCATCT-TCTGAATCC--GCCGCA-AGG----CAAAA--CAAAT
EFCC5886    NNNNNNNNNNNNNNNNNNNNNNNNNNNNNNNNNNNNNNNNNNNNNNNNNN
EGS38.165   NNNNNNNNNNNNNNNNNNNNNNNNNNNNNNNNNNNNNNNNNNNNNNNNNN
EGS38.166   NNNNNNNNNNNNNNNNNNNNNNNNNNNNNNNNNNNNNNNNNNNNNNNNNN
HUA186145   NNNNNNNNNNNNNNNNNNNNNNNNNNNNNNNNNNNNNNNNNNNNNNNNNN
HUA772      --ATCAGCATCT-TCTGAATTTA-GCCTCA-CGG----CGAAAA-CAAAT
NHJ11923    NNNNNNNNNNNNNNNNNNNNNNNNNNNNNNNNNNNNNNNNNNNNNNNNNN
OSC93609    NNNNNNNNNNNNNNNNNNNNNNNNNNNNNNNNNNNNNNNNNNNNNNNNNN
OSC93610    --TACAGTCTCT-TCTGAATCC--GCCGCA-AGG----CACTA--TAAAT
OSC93623    --ACCGGT-TTT-TCTGAATCC--GCCGCA-AGG----CAAAA--CAAAT
P.C.546     NNNNNNNNNNNNNNNNNNNNNNNNNNNNNNNNNNNNNNNNNNNNNNNNNN
P.C.602     NNNNNNNNNNNNNNNNNNNNNNNNNNNNNNNNNNNNNNNNNNNNNNNNNN
TBRC7271    NNNNNNNNNNNNNNNNNNNNNNNNNNNNNNNNNNNNNNNNNNNNNNNNNN
TBRC7272    ---TTAGTATCT-TCTGAATCC--GCCGCA-AGG----C-AAAA-CAAAT

ARSEF1564   GAATCAAAACTTTCAACAACGGATCTCTTGGCTCTGGCATCGATGAAGAA
ARSEF6355   ACGGGCCAGAGACCGATAGCGCACAAGTAGAGTGATCGAAAGATGAAAAG
ARSEF7518   GAATCAAAACTTTCAACAACGGATCTCTTGGCTCTGGCATCGATGAAGAA
BCC25798    GAGTCAAAACTTTCAACAACGGATCTCTTGGCTCTGGCATCGATGAAGAA
BCC27968    GAGTCAAAACTTTCAACAACGGATCTCTTGGCTCTGGCATCGATGAAGAA
BCC39684    NNNNNNNNNNNNNNNNNNNNNNNNNNNNNNNNNNNNNNNNNNNNNNNNNN
BCC80733    NNNNNNNNNNNNNNNNNNNNNNNNNNNNNNNNNNNNNNNNNNNNNNNNNN
CBS101267   NNNNNNNNNNNNNNNNNNNNNNNNNNNNNNNNNNNNNNNNNNNNNNNNNN
CBS101270   NNNNNNNNNNNNNNNNNNNNNNNNNNNNNNNNNNNNNNNNNNNNNNNNNN
CBS116719   NNNNNNNNNNNNNNNNNNNNNNNNNNNNNNNNNNNNNNNNNNNNNNNNNN
CBS284.36   GAATCAAAACTTTCAACAACGGATCTCTTGGTTCTGGCATCGATGAAGAA
CBS309.85   NNNNNNNNNNNNNNNNNNNNNNNNNNNNNNNNNNNNNNNNNNNNNNNNNN
CBS350.85   GAATCAAAACTTTCAACAACGGATCTCTTGGTTCTGGCATCGATGAAGAA
CBS431.87   NNNNNNNNNNNNNNNNNNNNNNNNNNNNNNNNNNNNNNNNNNNNNNNNNN
CBS458.73   GAATCAAAACTTTCAACAACGGATCTCTTGGTTCTGGCATCGATGAAGAA
CBS459.73   GAATCAAAACTTTCAACAACGGATCTCTTGGTTCTGGCATCGATGAAGAA
CBS460.73   GAATCAAAACTTTCAACAACGGATCTCTTGGTTCTGGCATCGATGAAGAA
CBS532.81   NNNNNNNNNNNNNNNNNNNNNNNNNNNNNNNNNNNNNNNNNNNNNNNNNN
CBS610.80   CAGTCAAAACTTTCAACAACGGATCTCTTGGCTCTGGCATCGATGAAGAA
CBS704.86   GAATCAAAACTTTCAACAACGGATCTCTTGGTTCTGGCATCGATGAAGAA
DY10501     GAATCAAAACTTTCAACAACGGATCTCTTGGTTCTGGCATCGATGAAGAA
DY10502     GAATCAAAACTTTCAACAACGGATCTCTTGGTTCTGGCATCGATGAAGAA
EFCC5886    NNNNNNNNNNNNNNNNNNNNNNNNNNNNNNNNNNNNNNNNNNNNNNNNNN
EGS38.165   NNNNNNNNNNNNNNNNNNNNNNNNNNNNNNNNNNNNNNNNNNNNNNNNNN
EGS38.166   NNNNNNNNNNNNNNNNNNNNNNNNNNNNNNNNNNNNNNNNNNNNNNNNNN
HUA186145   NNNNNNNNNNNNNNNNNNNNNNNNNNNNNNNNNNNNNNNNNNNNNNNNNN
HUA772      GAATCAAAACTTTCAACAACGGATCTCTTGGTTCTGGCATCGATGAAGAA
NHJ11923    NNNNNNNNNNNNNNNNNNNNNNNNNNNNNNNNNNNNNNNNNNNNNNNNNN
OSC93609    NNNNNNNNNNNNNNNNNNNNNNNNNNNNNNNNNNNNNNNNNNNNNNNNNN
OSC93610    GAATCAAAACTTTCAACAACGGATCTCTTGGTTCTGGCATCGATGAAGAA
OSC93623    GAATCAAAACTTTCAACAACGGATCTCTTGGCTCTGGCATCGATGAAGAA
P.C.546     NNNNNNNNNNNNNNNNNNNNNNNNNNNNNNNNNNNNNNNNNNNNNNNNNN
P.C.602     NNNNNNNNNNNNNNNNNNNNNNNNNNNNNNNNNNNNNNNNNNNNNNNNNN
TBRC7271    NNNNNNNNNNNNNNNNNNNNNNNNNNNNNNNNNNNNNNNNNNNNNNNNNN
TBRC7272    GAATCAAAACTTTCAACAACGGATCTCTTGGTTCTGGCATCGATGAAGAA

ARSEF1564   CGCAGCGAAATGCGA--TAAGTAATGTG---AATTGCAGAATCCAGTGAA
ARSEF6355   CACTTTGAAAAGAGGGTTAAACAGTACGTGAAATTGTTGAAAGGGAAGCG
ARSEF7518   CGCAGCGAAATGCGA--TAAGTAATGTG---AATTGCAGAATCCAGTGAA
BCC25798    CGCAGCGAAATGCGA--TACGTAATGCG---AATTGCAGAATTCAGTGAG
BCC27968    CGCAGCGAAATGCGA--TACGTAATGCG---AATTGCAGAATTCAGTGAG
BCC39684    NNNNNNNNNNNNNNNNNNNNNNNNNNNNNNNNNNNNNNNNNNNNNNNNNN
BCC80733    NNNNNNNNNNNNNNNNNNNNNNNNNNNNNNNNNNNNNNNNNNNNNNNNNN
CBS101267   NNNNNNNNNNNNNNNNNNNNNNNNNNNNNNNNNNNNNNNNNNNNNNNNNN
CBS101270   NNNNNNNNNNNNNNNNNNNNNNNNNNNNNNNNNNNNNNNNNNNNNNNNNN
CBS116719   NNNNNNNNNNNNNNNNNNNNNNNNNNNNNNNNNNNNNNNNNNNNNNNNNN
CBS284.36   CGCAGCGAAATGCGA--TAAGTAATGTG---AATTGCAGAATTCAGTGAA
CBS309.85   NNNNNNNNNNNNNNNNNNNNNNNNNNNNNNNNNNNNNNNNNNNNNNNNNN
CBS350.85   CGCAGCGAAATGCGA--TAAGTAATGTG---AATTGCAGAATTCAGTGAA
CBS431.87   NNNNNNNNNNNNNNNNNNNNNNNNNNNNNNNNNNNNNNNNNNNNNNNNNN
CBS458.73   CGCAGCGAAATGCGA--TAAGTAATGTG---AATTGCAGAATTCAGTGAA
CBS459.73   CGCAGCGAAATGCGA--TAAGTAATGTG---AATTGCAGAATTCAGTGAA
CBS460.73   CGCAGCGAAATGCGA--TAAGTAATGTG---AATTGCAGAATTCAGTGAA
CBS532.81   NNNNNNNNNNNNNNNNNNNNNNNNNNNNNNNNNNNNNNNNNNNNNNNNNN
CBS610.80   CGCAGCGAAATGCGA--TAAGTAATGTG---AATTGCAGAATTCAGTGAA
CBS704.86   CGCAGCGAAATGCGA--TAAGTAATGTG---AATTGCAGAATTCAGTGAA
DY10501     CGCAGCGAAATGCGA--TAAGTAATGTG---AATTGCAGAATTCAGTGAA
DY10502     CGCAGCGAAATGCGA--TAAGTAATGTG---AATTGCAGAATTCAGTGAA
EFCC5886    NNNNNNNNNNNNNNNNNNNNNNNNNNNNNNNNNNNNNNNNNNNNNNNNNN
EGS38.165   NNNNNNNNNNNNNNNNNNNNNNNNNNNNNNNNNNNNNNNNNNNNNNNNNN
EGS38.166   NNNNNNNNNNNNNNNNNNNNNNNNNNNNNNNNNNNNNNNNNNNNNNNNNN
HUA186145   NNNNNNNNNNNNNNNNNNNNNNNNNNNNNNNNNNNNNNNNNNNNNNNNNN
HUA772      CGCAGCGAAATGCGA--TAAGTAATGTG---AATTGCAGAATTCAGTGAA
NHJ11923    NNNNNNNNNNNNNNNNNNNNNNNNNNNNNNNNNNNNNNNNNNNNNNNNNN
OSC93609    NNNNNNNNNNNNNNNNNNNNNNNNNNNNNNNNNNNNNNNNNNNNNNNNNN
OSC93610    CGCAGCGAAATGCGA--TACGTAATGTG---AATTGCAGAATTCAGTGAA
OSC93623    CGCAGCGAAATGCGA--TAAGTAATGTG---AATTGCAGAATTCAGTGAA
P.C.546     NNNNNNNNNNNNNNNNNNNNNNNNNNNNNNNNNNNNNNNNNNNNNNNNNN
P.C.602     NNNNNNNNNNNNNNNNNNNNNNNNNNNNNNNNNNNNNNNNNNNNNNNNNN
TBRC7271    NNNNNNNNNNNNNNNNNNNNNNNNNNNNNNNNNNNNNNNNNNNNNNNNNN
TBRC7272    CGCAGCGAAATGCGA--TAAGTAATGTG---AATTGCAGAATTCAGTGAA

ARSEF1564   TCATCGAATCTTTGAACGCACATTGCGCCCGCCAGCATTCTGGCGGGCAT
ARSEF6355   CCTATGACCAGACTTGGGCCCGGTGAATCATCCAGCGTTCTCGCTGGTGC
ARSEF7518   TCATCGAATCTTTGAACGCACATTGCGCCCGCCAGCATTCTGGCGGGCAT
BCC25798    CCATCGAATCTTTGAACGCACATTGCGCCCGGCAGCACTCTGCCGGGCAT
BCC27968    CCATCGAATCTTTGAACGCACATTGCGCCCGGCAGCACTCTGCCGGGCAT
BCC39684    NNNNNNNNNNNNNNNNNNNNNNNNNNNNNNNNNNNNNNNNNNNNNNNNNN
BCC80733    NNNNNNNNNNNNNNNNNNNNNNNNNNNNNNNNNNNNNNNNNNNNNNNNNN
CBS101267   NNNNNNNNNNNNNNNNNNNNNNNNNNNNNNNNNNNNNNNNNNNNNNNNNN
CBS101270   NNNNNNNNNNNNNNNNNNNNNNNNNNNNNNNNNNNNNNNNNNNNNNNNNN
CBS116719   NNNNNNNNNNNNNNNNNNNNNNNNNNNNNNNNNNNNNNNNNNNNNNNNNN
CBS284.36   TCATCGAATCTTTGAACGCACATTGCGCCCGCCAGCATTCTGGCGGGCAT
CBS309.85   NNNNNNNNNNNNNNNNNNNNNNNNNNNNNNNNNNNNNNNNNNNNNNNNNN
CBS350.85   TCATCGAATCTTTGAACGCACATTGCGCCCGGCAGCATTCTGCCGGGCAT
CBS431.87   NNNNNNNNNNNNNNNNNNNNNNNNNNNNNNNNNNNNNNNNNNNNNNNNNN
CBS458.73   TCATCGAATCTTTGAACGCACATTGCGCCCGCCAGCATTCTGGCGGGCAT
CBS459.73   TCATCGAATCTTTGAACGCACATTGCGCCCGCCAGCATTCTGGCGGGCAT
CBS460.73   TCATCGAATCTTTGAACGCACATTGCGCCCGCCAGCATTCTGGCGGGCAT
CBS532.81   NNNNNNNNNNNNNNNNNNNNNNNNNNNNNNNNNNNNNNNNNNNNNNNNNN
CBS610.80   TCATCGAATCTTTGAACGCACATTGCGCCCGGCAGCACTCTGCCGGGCAT
CBS704.86   TCATCGAATCTTTGAACGCACATTGCGCCCGCCAGCATTCTGGCGGGCAT
DY10501     TCATCGAATCTTTGAACGCACATTGCGCCCGCCAGCATTCTGGCGGGCAT
DY10502     TCATCGAATCTTTGAACGCACATTGCGCCCGCCAGCATTCTGGCGGGCAT
EFCC5886    NNNNNNNNNNNNNNNNNNNNNNNNNNNNNNNNNNNNNNNNNNNNNNNNNN
EGS38.165   NNNNNNNNNNNNNNNNNNNNNNNNNNNNNNNNNNNNNNNNNNNNNNNNNN
EGS38.166   NNNNNNNNNNNNNNNNNNNNNNNNNNNNNNNNNNNNNNNNNNNNNNNNNN
HUA186145   NNNNNNNNNNNNNNNNNNNNNNNNNNNNNNNNNNNNNNNNNNNNNNNNNN
HUA772      TCATCGAATCTTTGAACGCACATTGCGCCCGCCAGCATTCTGGCGGGCAT
NHJ11923    NNNNNNNNNNNNNNNNNNNNNNNNNNNNNNNNNNNNNNNNNNNNNNNNNN
OSC93609    NNNNNNNNNNNNNNNNNNNNNNNNNNNNNNNNNNNNNNNNNNNNNNNNNN
OSC93610    TCATCGAATCTTTGAACGCACATTGCGCCCGCCAGCATTCTGGCGGGCAT
OSC93623    TCATCGAATCTTTGAACGCACATTGCGCCCGCCAGCATTCTGGCGGGCAT
P.C.546     NNNNNNNNNNNNNNNNNNNNNNNNNNNNNNNNNNNNNNNNNNNNNNNNNN
P.C.602     NNNNNNNNNNNNNNNNNNNNNNNNNNNNNNNNNNNNNNNNNNNNNNNNNN
TBRC7271    NNNNNNNNNNNNNNNNNNNNNNNNNNNNNNNNNNNNNNNNNNNNNNNNNN
TBRC7272    TCATCGAATCTTTGAACGCACATTGCGCCCGCCAGCATTCTGGCGGGCAT

ARSEF1564   GCCTGTTCGAGC----GTCATT-TCAAC---CCTCGACCTC-----CCCT
ARSEF6355   ACTTGGCCGGGCCCAGGCCAGCATCAGTCTAGCGCGGGGGACAAAGGTCG
ARSEF7518   GCCTGTTCGAGC----GTCATT-TCAAC---CCTCGACCTC-----CCCT
BCC25798    GCCTGTCCGAGC----GTCATC-CCTACACCCCTCGGGCCCCCCCCTCGC
BCC27968    GCCTGTCCGAGC----GTCATC-CCTACACCCCTCGGGCCCCCCC-TCGC
BCC39684    NNNNNNNNNNNNNNNNNNNNNNNNNNNNNNNNNNNNNNNNNNNNNNNNNN
BCC80733    NNNNNNNNNNNNNNNNNNNNNNNNNNNNNNNNNNNNNNNNNNNNNNNNNN
CBS101267   NNNNNNNNNNNNNNNNNNNNNNNNNNNNNNNNNNNNNNNNNNNNNNNNNN
CBS101270   NNNNNNNNNNNNNNNNNNNNNNNNNNNNNNNNNNNNNNNNNNNNNNNNNN
CBS116719   NNNNNNNNNNNNNNNNNNNNNNNNNNNNNNNNNNNNNNNNNNNNNNNNNN
CBS284.36   GCCTGTTCGAGC----GTCATT-TCAAC---CCTCGAGCCC------CCC
CBS309.85   NNNNNNNNNNNNNNNNNNNNNNNNNNNNNNNNNNNNNNNNNNNNNNNNNN
CBS350.85   GCCTGTTCGAGC----GTCATT-TCAAC---CCTCGAGCTC-----CCTT
CBS431.87   NNNNNNNNNNNNNNNNNNNNNNNNNNNNNNNNNNNNNNNNNNNNNNNNNN
CBS458.73   GCCTGTTCGAGC----GTCATT-TCAAC---CCTCGGACTC-----CCCT
CBS459.73   GCCTGTTCGAGC----GTCATT-TCAAC---CCTCGGACTC-----CCCT
CBS460.73   GCCTGTTCGAGC----GTCATT-TCAAC---CCTCGGACTC-----CCCT
CBS532.81   NNNNNNNNNNNNNNNNNNNNNNNNNNNNNNNNNNNNNNNNNNNNNNNNNN
CBS610.80   GCCTGTTCGAGC----GTCATC-TCAAC---CCTCGAGC-C-----CCCC
CBS704.86   GCCTGTTCGAGC----GTCATT-TCAAC---CCTCGAGCTCGTCT-TCAT
DY10501     GCCTGTTCGAGC----GTCATT-TCAAC---CCTCGGACTC-----CCCT
DY10502     GCCTGTTCGAGC----GTCATT-TCAAC---CCTCGGACTC-----CCCT
EFCC5886    NNNNNNNNNNNNNNNNNNNNNNNNNNNNNNNNNNNNNNNNNNNNNNNNNN
EGS38.165   NNNNNNNNNNNNNNNNNNNNNNNNNNNNNNNNNNNNNNNNNNNNNNNNNN
EGS38.166   NNNNNNNNNNNNNNNNNNNNNNNNNNNNNNNNNNNNNNNNNNNNNNNNNN
HUA186145   NNNNNNNNNNNNNNNNNNNNNNNNNNNNNNNNNNNNNNNNNNNNNNNNNN
HUA772      GCCTGTTCGAGC----GTCATT-TCAAC---ACTCGGCTTC-----CCCC
NHJ11923    NNNNNNNNNNNNNNNNNNNNNNNNNNNNNNNNNNNNNNNNNNNNNNNNNN
OSC93609    NNNNNNNNNNNNNNNNNNNNNNNNNNNNNNNNNNNNNNNNNNNNNNNNNN
OSC93610    GCCTGTTCGAGC----GTCATT-TCAAC---CCTCGAGCCC-----CCCT
OSC93623    GCCTGTTCGAGC----GTCATT-TCAAC---CCTCGACGTC-----CCCT
P.C.546     NNNNNNNNNNNNNNNNNNNNNNNNNNNNNNNNNNNNNNNNNNNNNNNNNN
P.C.602     NNNNNNNNNNNNNNNNNNNNNNNNNNNNNNNNNNNNNNNNNNNNNNNNNN
TBRC7271    NNNNNNNNNNNNNNNNNNNNNNNNNNNNNNNNNNNNNNNNNNNNNNNNNN
TBRC7272    GCCTGTTCGAGC----GTCATT-TCAAC---CCTCGACTTC-----CCTT

ARSEF1564   TGGGGAGGTCGGCGT-TGGGGACCGGCAG-----------CACACCG--C
ARSEF6355   CGGGAATGTGGCTCCCCCGGGAGTGTTATA--GCCCGCGGCGTAATG-CC
ARSEF7518   TGGGGAGGTCGGCGT-TGGGGACCGGCAG-----------CACACCG--C
BCC25798    GGGGGGGCCCGGCGCCTGGGGCCCGGCG------------CCCGCCG--C
BCC27968    GGGGGGGGCCGGCGCCTGGGGCCCGGCG------------CCCGCCG--C
BCC39684    NNNNNNNNNNNNNNNNNNNNNNNNNNNNNNNNNNNNNNNNNNNNNNNNNN
BCC80733    NNNNNNNNNNNNNNNNNNNNNNNNNNNNNNNNNNNNNNNNNNNNNNNNNN
CBS101267   NNNNNNNNNNNNNNNNNNNNNNNNNNNNNNNNNNNNNNNNNNNNNNNNNN
CBS101270   NNNNNNNNNNNNNNNNNNNNNNNNNNNNNNNNNNNNNNNNNNNNNNNNNN
CBS116719   NNNNNNNNNNNNNNNNNNNNNNNNNNNNNNNNNNNNNNNNNNNNNNNNNN
CBS284.36   CGGGGGCCTCGGTGT-TGGGGGACGGCA--------------CACCA-GC
CBS309.85   NNNNNNNNNNNNNNNNNNNNNNNNNNNNNNNNNNNNNNNNNNNNNNNNNN
CBS350.85   TGGGGAGCACGGTGT-TGGGGACCGGCAG-----------CACACTGAGC
CBS431.87   NNNNNNNNNNNNNNNNNNNNNNNNNNNNNNNNNNNNNNNNNNNNNNNNNN
CBS458.73   CGGGGAGGCCGGCCT-TGGGGCACGGCAG-----------CACAC-G--C
CBS459.73   CGGGGAGGCCGGCCT-TGGGGCACGGCAG-----------CACAC-G--C
CBS460.73   CGGGGAGGCCGGCCT-TGGGGCACGGCAG-----------CACAC-G--C
CBS532.81   NNNNNNNNNNNNNNNNNNNNNNNNNNNNNNNNNNNNNNNNNNNNNNNNNN
CBS610.80   CGGGGGGCCCGGCGT-TGGGGACCGGCAG-----------CCACCCG--C
CBS704.86   TGACGAGATCGGTGT-TGGGACCCGGCGAGCGGGGACTCTTGTCCCCTGC
DY10501     CGGGGAGACCGGCCT-TGGGGCACGGCAG-----------CACACCG--C
DY10502     CGGGGAGACCGGCCT-TGGGGCACGGCAG-----------CACACCG--C
EFCC5886    NNNNNNNNNNNNNNNNNNNNNNNNNNNNNNNNNNNNNNNNNNNNNNNNNN
EGS38.165   NNNNNNNNNNNNNNNNNNNNNNNNNNNNNNNNNNNNNNNNNNNNNNNNNN
EGS38.166   NNNNNNNNNNNNNNNNNNNNNNNNNNNNNNNNNNNNNNNNNNNNNNNNNN
HUA186145   NNNNNNNNNNNNNNNNNNNNNNNNNNNNNNNNNNNNNNNNNNNNNNNNNN
HUA772      TGGGGAAACCGGCGT-TGGGGAACGGCAG-----------CACACCG--C
NHJ11923    NNNNNNNNNNNNNNNNNNNNNNNNNNNNNNNNNNNNNNNNNNNNNNNNNN
OSC93609    NNNNNNNNNNNNNNNNNNNNNNNNNNNNNNNNNNNNNNNNNNNNNNNNNN
OSC93610    TGGGGAGCCCGGCGT-TGGGGACCGGCAG-----------CACACCG--C
OSC93623    GGGGGATGTCGGCGT-TGGGGACCGGCAG-----------CACACCG--C
P.C.546     NNNNNNNNNNNNNNNNNNNNNNNNNNNNNNNNNNNNNNNNNNNNNNNNNN
P.C.602     NNNNNNNNNNNNNNNNNNNNNNNNNNNNNNNNNNNNNNNNNNNNNNNNNN
TBRC7271    NNNNNNNNNNNNNNNNNNNNNNNNNNNNNNNNNNNNNNNNNNNNNNNNNN
TBRC7272    TGGGGAAATCGGCGT-TGGGGACCGGCC------------TATACCG--C

ARSEF1564   CGGCCCTGAAATGGAGTGGCGGCCCGTCCGCGGCGACCTCTGCGTAGTA-
ARSEF6355   CTGCGCCGGACTGAGGTACGCGCTC---CGCAAGGATGCTGGCGTAATGG
ARSEF7518   CGGCCCTGAAATGGAGTGGCGGCCCGTCCGCGGCGACCTCTGCGTAGTA-
BCC25798    CGGCCCCGAAATCCATCGGCGGCCCG-CCGAGGCGACCTCTGCGCAGTAG
BCC27968    CGGCCCCGAAATCCATCGGCGGCCCG-CCGAGGCGACCTCTGCGCAGTAG
BCC39684    NNNNNNNNNNNNNNNNNNNNNNNNNNNNNNNNNNNNNNNNNNNNNNNNNN
BCC80733    NNNNNNNNNNNNNNNNNNNNNNNNNNNNNNNNNNNNNNNNNNNNNNNNNN
CBS101267   NNNNNNNNNNNNNNNNNNNNNNNNNNNNNNNNNNNNNNNNNNNNNNNNNN
CBS101270   NNNNNNNNNNNNNNNNNNNNNNNNNNNNNNNNNNNNNNNNNNNNNNNNNN
CBS116719   NNNNNNNNNNNNNNNNNNNNNNNNNNNNNNNNNNNNNNNNNNNNNNNNNN
CBS284.36   CGCCCCCGAAATGCAGTGGCGACCCCGCCGCAGCCTCCCCTGCGTAGTAG
CBS309.85   NNNNNNNNNNNNNNNNNNNNNNNNNNNNNNNNNNNNNNNNNNNNNNNNNN
CBS350.85   CGACCCCGAAATGGAGTGGCGGCCCGTCCGCGGCGACCTCTGCGTAGTAA
CBS431.87   NNNNNNNNNNNNNNNNNNNNNNNNNNNNNNNNNNNNNNNNNNNNNNNNNN
CBS458.73   CGGCCCCCAAATGGAGTGGCGGCCCGTCCGCGGCGACCTCTGCGCAGTA-
CBS459.73   CGGCCCCCAAATGGAGTGGCGGCCCGTCCGCGGCGACCTCTGCGCAGTA-
CBS460.73   CGGCCCCCAAATGGAGTGGCGGCCCGTCCGCGGCGACCTCTGCGCAGTA-
CBS532.81   NNNNNNNNNNNNNNNNNNNNNNNNNNNNNNNNNNNNNNNNNNNNNNNNNN
CBS610.80   CGGCCCCGAAATGGAGTGGCGGCCCGCCCGCGGCGGCCCCTGCGCAGTA-
CBS704.86   CGGCCCCGAAATTCAGTGGCGGCCCGTT-GCGGCGACCTCTGCGTAGTA-
DY10501     CGGCCCCCAAATGGAGTGGCGGCCCGTCCGCGGCGACCTCTGCGCAGTA-
DY10502     CGGCCCCCAAATGGAGTGGCGGCCCGTCCGCGGCGACCTCTGCGCAGTA-
EFCC5886    NNNNNNNNNNNNNNNNNNNNNNNNNNNNNNNNNNNNNNNNNNNNNNNNNN
EGS38.165   NNNNNNNNNNNNNNNNNNNNNNNNNNNNNNNNNNNNNNNNNNNNNNNNNN
EGS38.166   NNNNNNNNNNNNNNNNNNNNNNNNNNNNNNNNNNNNNNNNNNNNNNNNNN
HUA186145   NNNNNNNNNNNNNNNNNNNNNNNNNNNNNNNNNNNNNNNNNNNNNNNNNN
HUA772      CGGCCCTGAAATAGAGTGGCGGCCCGTCCGCGGCGACCTCTGCGTAGTA-
NHJ11923    NNNNNNNNNNNNNNNNNNNNNNNNNNNNNNNNNNNNNNNNNNNNNNNNNN
OSC93609    NNNNNNNNNNNNNNNNNNNNNNNNNNNNNNNNNNNNNNNNNNNNNNNNNN
OSC93610    CGCCCCCGAAATACAGTGGCGGCCCGTCCGCGGCGACCTCTGCGTAGTA-
OSC93623    CGCCCCCGAAATGAAGTGGCGGCCCGTCCGCGGCGACCTCTGCGTAGTA-
P.C.546     NNNNNNNNNNNNNNNNNNNNNNNNNNNNNNNNNNNNNNNNNNNNNNNNNN
P.C.602     NNNNNNNNNNNNNNNNNNNNNNNNNNNNNNNNNNNNNNNNNNNNNNNNNN
TBRC7271    NNNNNNNNNNNNNNNNNNNNNNNNNNNNNNNNNNNNNNNNNNNNNNNNNN
TBRC7272    CGGCCCCGAAATGAAGTGGCGGCCCGTCCGCGGCGACCTCTGCGTAGTA-

ARSEF1564   -ATACAGC---TCGCACCGGAACCC-CGACGCGGCCACGCCGTAAAACA-
ARSEF6355   TCATCAGCGACCCGTCTTGAAACACGGACCAAGGAGTCGTCTTCGTATGC
ARSEF7518   -ATACAGC---TCGCACCGGAACCC-CGACGCGGCCACGCCGTAAAACA-
BCC25798    AACCTGACC--ACGCACTGGGAGCC-GGGCGCGGCCACGCCGTAAAAGAG
BCC27968    AACCTGACC--ACGCACTGGGAGCC-GGGCGCGGCCACGCCGTAAAAGAG
BCC39684    NNNNNNNNNNNNNNNNNNNNNNNNNNNNNNNNNNNNNNNNNNNNNNNNNN
BCC80733    NNNNNNNNNNNNNNNNNNNNNNNNNNNNNNNNNNNNNNNNNNNNNNNNNN
CBS101267   NNNNNNNNNNNNNNNNNNNNNNNNNNNNNNNNNNNNNNNNNNNNNNNNNN
CBS101270   NNNNNNNNNNNNNNNNNNNNNNNNNNNNNNNNNNNNNNNNNNNNNNNNNN
CBS116719   NNNNNNNNNNNNNNNNNNNNNNNNNNNNNNNNNNNNNNNNNNNNNNNNNN
CBS284.36   -CACACACC--TCGCACCGGAGCGC-GGAGGCGGTCACGCCGTAAAACG-
CBS309.85   NNNNNNNNNNNNNNNNNNNNNNNNNNNNNNNNNNNNNNNNNNNNNNNNNN
CBS350.85   TCATCACC---TCGCACCGGGAACC-CGACGTGGCCACGCCTTGAAACA-
CBS431.87   NNNNNNNNNNNNNNNNNNNNNNNNNNNNNNNNNNNNNNNNNNNNNNNNNN
CBS458.73   -CACACGC---TCGCACCGGGAACC-CGACGCGGCCACGCCGTAAAACC-
CBS459.73   -CACACGC---TCGCACCGGGAACC-CGACGCGGCCACGCCGTAAAACC-
CBS460.73   -CACACGC---TCGCACCGGGAACC-CGACGCGGCCACGCCGTAAAACC-
CBS532.81   NNNNNNNNNNNNNNNNNNNNNNNNNNNNNNNNNNNNNNNNNNNNNNNNNN
CBS610.80   -CACGAGCC--TCGCAGCGGGAGCC-CGGCGCGGCCACGCCGTAAAGCG-
CBS704.86   -ACTTAACC--TCGCACCGGTAACAGCATCGTGGCCACGCCGTAAAACC-
DY10501     -CACCAGC---TCGCACCGGGAACC-CGACGCGGCCACGCCGTAAAACC-
DY10502     -CACCAGC---TCGCACCGGGAACC-CGACGCGGCCACGCCGTAAAACC-
EFCC5886    NNNNNNNNNNNNNNNNNNNNNNNNNNNNNNNNNNNNNNNNNNNNNNNNNN
EGS38.165   NNNNNNNNNNNNNNNNNNNNNNNNNNNNNNNNNNNNNNNNNNNNNNNNNN
EGS38.166   NNNNNNNNNNNNNNNNNNNNNNNNNNNNNNNNNNNNNNNNNNNNNNNNNN
HUA186145   NNNNNNNNNNNNNNNNNNNNNNNNNNNNNNNNNNNNNNNNNNNNNNNNNN
HUA772      -AAACAGC---TCGCACCGGAAGCT-CGACGTGGCCACGCCGTAAAACA-
NHJ11923    NNNNNNNNNNNNNNNNNNNNNNNNNNNNNNNNNNNNNNNNNNNNNNNNNN
OSC93609    NNNNNNNNNNNNNNNNNNNNNNNNNNNNNNNNNNNNNNNNNNNNNNNNNN
OSC93610    -CATCACC---TCGCACTGGAGACC-CGGGGCGCCCACGCCGAAAAACA-
OSC93623    -CCCCAAC---TCGCACCGGGACCC-AGACGTGGCCACGCCGTAAAACG-
P.C.546     NNNNNNNNNNNNNNNNNNNNNNNNNNNNNNNNNNNNNNNNNNNNNNNNNN
P.C.602     NNNNNNNNNNNNNNNNNNNNNNNNNNNNNNNNNNNNNNNNNNNNNNNNNN
TBRC7271    NNNNNNNNNNNNNNNNNNNNNNNNNNNNNNNNNNNNNNNNNNNNNNNNNN
TBRC7272    -ATCCAAC---TCGCACCGGAACCC-CGACGTGGCCACGCCGTAAAACC-

ARSEF1564   --------------------------CCCAACTT--CTGAACGTTGAAGC
ARSEF6355   GAGTGTTCGGGTGTGAAACCCCTACGCGGAATGAAAGTGAACGCAGGAGT
ARSEF7518   --------------------------CCCAACTT--CTGAACGTTGAAGC
BCC25798    TGAGCGGCGCGGAGAGCGACGCGAACCCCCCCC----TAGACGTTGATCC
BCC27968    TGAGCGGCGCGGAGAGCGACGCGAGCCCCCCCCCC-CTAGACGTTGAAGC
BCC39684    NNNNNNNNNNNNNNNNNNNNNNNNNNNNNNNNNNNNNNNNNNNNNNNAGC
BCC80733    NNNNNNNNNNNNNNNNNNNNNNNNNNNNNNNNNNNNNNNNNNNNNNNAGC
CBS101267   NNNNNNNNNNNNNNNNNNNNNNNNNNNNNNNNNNNNNNNNNNNNNNNAGC
CBS101270   NNNNNNNNNNNNNNNNNNNNNNNNNNNNNNNNNNNNNNNNNNNNNNNAGC
CBS116719   NNNNNNNNNNNNNNNNNNNNNNNNNNNNNNNNNNNNNNNNNNNNNNNAGC
CBS284.36   --------------------------CCCAACTTT-CTTAGAGTTGAAGC
CBS309.85   NNNNNNNNNNNNNNNNNNNNNNNNNNNNNNNNNNNNNNNNNNNNNNNAGC
CBS350.85   --------------------------ACCCAATTT-CTGAACGTTGAAGC
CBS431.87   NNNNNNNNNNNNNNNNNNNNNNNNNNNNNNNNNNNNNNNNNNNNNNNAGC
CBS458.73   --------------------------CCCAACTTT-CTGAACGTTGANNN
CBS459.73   --------------------------CCCAACTTT-CTGAACGTTGANNN
CBS460.73   --------------------------CCCAACTTT-CTGAACGTTGANNN
CBS532.81   NNNNNNNNNNNNNNNNNNNNNNNNNNNNNNNNNNNNNNNNNNNNNNNAGC
CBS610.80   -----------------------------AACCT--CTGAACGTTGANNN
CBS704.86   --------------------------CCCGACTTT-TTTAAGGTTGAAGC
DY10501     --------------------------CCCAACTTT-CTGAACGT-GAAGC
DY10502     --------------------------CCCAACTTT-CTGAACGT-GANNN
EFCC5886    NNNNNNNNNNNNNNNNNNNNNNNNNNNNNNNNNNNNNNNNNNNNNNNAGC
EGS38.165   NNNNNNNNNNNNNNNNNNNNNNNNNNNNNNNNNNNNNNNNNNNNNNNAGC
EGS38.166   NNNNNNNNNNNNNNNNNNNNNNNNNNNNNNNNNNNNNNNNNNNNNNNAGC
HUA186145   NNNNNNNNNNNNNNNNNNNNNNNNNNNNNNNNNNNNNNNNNNNNNNNNNN
HUA772      --------------------------CCCAACT---CTGAACGTTGANNN
NHJ11923    NNNNNNNNNNNNNNNNNNNNNNNNNNNNNNNNNNNNNNNNNNNNNNNAGT
OSC93609    NNNNNNNNNNNNNNNNNNNNNNNNNNNNNNNNNNNNNNNNNNNNNNNAGC
OSC93610    --------------------------CCCAACTTT-CTGAACGTTGAAGC
OSC93623    --------------------------CCCAACT---CTGAACGTTGAAGC
P.C.546     NNNNNNNNNNNNNNNNNNNNNNNNNNNNNNNNNNNNNNNNNNNNNNNAGT
P.C.602     NNNNNNNNNNNNNNNNNNNNNNNNNNNNNNNNNNNNNNNNNNNNNNNAGC
TBRC7271    NNNNNNNNNNNNNNNNNNNNNNNNNNNNNNNNNNNNNNNNNNNNNNNAGC
TBRC7272    --------------------------CCCGACTT--CTGAACGTTGANNN

ARSEF1564   GATCCCGAATTCGTCACAGCTATTCATACTCGCGATCCGAAACTTCGATT
ARSEF6355   GATCCCGAATTCGTTACAGCTATTCATACTCGCGACCCCAAAGTTCGTTT
ARSEF7518   GATCCCGAATTCGTCACAGCTATTCATACTCGCGATCCGAAACTTCGATT
BCC25798    GATCCAGATTTTGTCGCTGCCCTGCGTACTCGCGACCCCAAAGTTCGTTT
BCC27968    GATCCAGATTTTGTCGCAGCCCTGCGTACGCGCGATCCCAAGGTTCGCTT
BCC39684    GATCCTGAATTCGTCGCAGCTATTCGCACCCGTGATCCGAAAGTACGTTT
BCC80733    GATCCTGAATTCGTCGCAGCTATTCGCACCCGTGATCCGAAAGTACGTTT
CBS101267   GATCCCGAATTTGTTGCCGCTATTAACACCCGCGATCCCAAGCTACGCTT
CBS101270   GATCCTGAATTCGTCCAAGCTATTCATACCCGCGATCCGAAAGTCCGATT
CBS116719   GATCCCGAATTCGTAACAGCTATTCACACTCGCGACCCAAAACTCCGATT
CBS284.36   GATCCAGAGTTCGTCGCCGCGATCAACACGCGAGACCCAAAGCTTCGATT
CBS309.85   GATCCCGAGTTTGTCACAGCCATCCACACCCGCGACCCGAAACTCCGATT
CBS350.85   GATCCCGAATTCGTCGCAGCCATTCACACCCGCGATCCGAAAGTCCGATT
CBS431.87   GATCCAGAGTTCGTCGCCGCGATCAACACGCGAGACCCAAAGCTTCGATT
CBS458.73   NNNNNNNNNNNNNNNNNNNNNNNNNNNNNNNNNNNNNNNNNNNNNNNNNN
CBS459.73   NNNNNNNNNNNNNNNNNNNNNNNNNNNNNNNNNNNNNNNNNNNNNNNNNN
CBS460.73   NNNNNNNNNNNNNNNNNNNNNNNNNNNNNNNNNNNNNNNNNNNNNNNNNN
CBS532.81   GATCCCGAATTCGTCCAAGCTATTCACACCCGCGACCCCAAAGTCCGATT
CBS610.80   NNNNNNNNNNNNNNNNNNNNNNNNNNNNNNNNNNNNNNNNNNNNNNNNNN
CBS704.86   GATCCCGAATTTGTTGCCGCAATTAACACCCGCGATCCCAAGCTACGCTT
DY10501     GATCCCGAATTCGTCACAGCTATTCGTACTCGCGACCCGAAACTCCGATT
DY10502     NNNNNNNNNNNNNNNNNNNNNNNNNNNNNNNNNNNNNNNNNNNNNNNNNN
EFCC5886    GACCCCGAATTCGTTGCAGCTGTTCGTACCCGCGATCCGAAAGTTCGATT
EGS38.165   GATCCCGAATTCGTTGCCGCTATTCGTACCCGCGACCCGAAACTCCGATT
EGS38.166   GATCCCGAATTCGTTGCCGCTATTCGTACCCGCGACCCGAAACTCCGATT
HUA186145   NNNNNNNNNNNNNNNNNNNNNNNNNNNNNNNNNNNNNNNNNNNNNNNNNN
HUA772      NNNNNNNNNNNNNNNNNNNNNNNNNNNNNNNNNNNNNNNNNNNNNNNNNN
NHJ11923    GATCCCGAATTTGTTTCTGCCATTCACACCCGCGACCCCAAAGTACGGTT
OSC93609    GACCCCGAATTCGTCACAGCTATTCGTACTCGCGATCCAAAGGTTCGATT
OSC93610    GACCCCGAATTCGTCACAGCTATTCGTACTCGCGATCCAAAGGTTCGATT
OSC93623    GACCCCGAATTTGTTGCAGCTGTTCGTACCCGCGATCCGAAAGTTCGATT
P.C.546     GATCCCGAATTCGTTACAGCTATTCATACTCGCGACCCCAAAGTCCGTTT
P.C.602     GATCCCGAATTCGTAACAGCTATTCATACTCGCGACCCAAAACTCCGATT
TBRC7271    GATCCCGAGTTTGTCACAGCCGTCAACACCCGCGATCCGAAACTCCGATT
TBRC7272    NNNNNNNNNNNNNNNNNNNNNNNNNNNNNNNNNNNNNNNNNNNNNNNNNN

ARSEF1564   CAAGCGCGTTTGGGCCGTATGCAAGAAGAAGCGCAAATGCGAGAATGAGG
ARSEF6355   CAAGCGCGTTTGGACCGTCTGCAAGAAGAAGCGCAAGTGCGAGAACGAAG
ARSEF7518   CAAGCGCGTTTGGGCCGTATGCAAGAAGAAGCGCAAATGCGAGAATGAGG
BCC25798    CAAGCGCGTTTGGGCGGTCTGCAAGAAGAAAAGAAAATGCGAAAACGAGG
BCC27968    CAAGCGCGTCTGGGCAGTCTGCAAGAAGAAACGCAAATGTGAAAACGAAG
BCC39684    TAAACGCGTATGGGTTGTCTGCAAAAAGAAACGCAAATGCGACAACGAGG
BCC80733    TAAACGCGTATGGGTTGTCTGCAAAAAGAAACGCAAATGCGACAACGAGG
CBS101267   CAAGCGCGTATGGGCGGTTTGCAAGAAGAAAAGACGATGCGAGAACGAAG
CBS101270   CAAGCGCGTCTGGGCCGTCTGCAAGAAGAAGCGCAAGTGTGAGAACGAGG
CBS116719   CAAGCGCGTATGGGCCGTCTGCAAGAAGAAGCGCAAGTGCGAGAATGAGG
CBS284.36   CAACCGAGTGTGGGCCGTGTGCAAGAAGAAGCGCAAGTGTGAGAACGAGG
CBS309.85   CAAGCGCGTCTGGGCCGTCTGCAAGAAAAAGCGCAAGTGTGAGAACGAAG
CBS350.85   CAAGCGCGTATGGGCCGTCTGCAAAAAGAAGCGCAAGTGCGAGAACGAGG
CBS431.87   CAACCGAGTGTGGGCCGTGTGCAAGAAGAAGCGCAAGTGTGAGAACGAGG
CBS458.73   NNNNNNNNNNNNNNNNNNNNNNNNNNNNNNNNNNNNNNNNNNNNNNNNNN
CBS459.73   NNNNNNNNNNNNNNNNNNNNNNNNNNNNNNNNNNNNNNNNNNNNNNNNNN
CBS460.73   NNNNNNNNNNNNNNNNNNNNNNNNNNNNNNNNNNNNNNNNNNNNNNNNNN
CBS532.81   CAAGCGTGTCTGGGCCGTCTGCAAGAAGAAGCGCAAGTGCGAGAACGAGG
CBS610.80   NNNNNNNNNNNNNNNNNNNNNNNNNNNNNNNNNNNNNNNNNNNNNNNNNN
CBS704.86   CAAGCGCGTATGGGCCGTTTGCAAGAAGAAGAGACGATGCGAGAACGAAG
DY10501     CAAGCGTGTCTGGGCCGTGTGTAAGAAGAAACGCAAATGCGAGAATGAGG
DY10502     NNNNNNNNNNNNNNNNNNNNNNNNNNNNNNNNNNNNNNNNNNNNNNNNNN
EFCC5886    CAAGCGCATCTGGGCCGTGTGCAAAAAGAAGCGCAAGTGCGAGAATGAGG
EGS38.165   CAAGCGCGTCTGGGCCGTGTGCAAGAAGAAGCGCAAGTGCGAGAATGAGG
EGS38.166   CAAGCGCGTCTGGGCCGTGTGCAAGAAGAAGCGCAAGTGCGAGAATGAGG
HUA186145   NNNNNNNNNNNNNNNNNNNNNNNNNNNNNNNNNNNNNNNNNNNNNNNNNN
HUA772      NNNNNNNNNNNNNNNNNNNNNNNNNNNNNNNNNNNNNNNNNNNNNNNNNN
NHJ11923    CAAACGTGTCTGGGCGGCCTGCAAGAAGAAACGAAAGTGCGAGAATGAAG
OSC93609    CAAGCGCGTCTGGGCCGTTTGCAAAAAGAAGCGCAAGTGTGAGAATGAAG
OSC93610    CAAGCGCGTCTGGGCCGTTTGCAAAAAGAAGCGCAAGTGTGAGAATGAAG
OSC93623    CAAGCGCATCTGGGCCGTGTGCAAGAAGAAGCGCAAGTGCGAGAATGAGG
P.C.546     TAAGCGCGTTTGGACCGTCTGCAAGAAGAAGCGCAAGTGCGAGAACGAGG
P.C.602     CAAGCGCGTATGGGCCGTCTGCAAGAAGAAGCGCAAGTGCGAGAATGAGG
TBRC7271    CAAACGCGTCTGGGCCGTGTGCAAGAAGAAGCGCAAGTGCGAGAACGAGG
TBRC7272    NNNNNNNNNNNNNNNNNNNNNNNNNNNNNNNNNNNNNNNNNNNNNNNNNN

ARSEF1564   AGCGGCAAGACAAGAATAAAGACGAAGAGTTCGCTCCAGGTGTC---AAG
ARSEF6355   AGAGACAAGACAAGAACAAGGACGAGGAGTTCGCGCCTGGTGCC---AAG
ARSEF7518   AGCGGCAAGACAAGAATAAAGACGAAGAGTTCGCTCCAGGTGTC---AAG
BCC25798    ATAGACAGGACAAGAACAACGATGAGGCCTTTGCTCCGGGTATA---AAG
BCC27968    ATAGACAGGACAAGGGCATAGACTCGCCCTTTGCCCCCGGTGTC---AAG
BCC39684    AGAGACAGGACAAGAAGAAAGATGACGATTTTGCTCCCGATGTTGTCAAG
BCC80733    AGAGACAGGACAAGAAGAAAGATGACGATTTTGCTCCCGATGTTGTCAAG
CBS101267   AGCGACAAGACAACAACAAGGAGGAAGAGTTCCAACCCGGCATG---AAG
CBS101270   ACAGACAAGACAAGAACAAGGAGGAGGAGTTTGCTCCTGGCATG---AAG
CBS116719   ACCGGCAGGACAAGAACAAGGATGAAGAATTCGCTCCGGGCGCT---AAG
CBS284.36   ACCGCCAGAGCAAAGACAAGGATGACGAGTTCGTGCCCGGGATG---AAG
CBS309.85   ACAGACAAGACNAAAACAAGGATGAAGAGTTCGCTCCGGGTGTC---AAG
CBS350.85   AAAGACAAGACAAGAACAAGGATGAAGAGTTTGCTCCCGGGGTT---AAG
CBS431.87   ACCGCCAGAGCAAAGACAAGGATGACGAGTTCGTGCCCGGGATG---AAG
CBS458.73   NNNNNNNNNNNNNNNNNNNNNNNNNNNNNNNNNNNNNNNNNNNNNNNNNN
CBS459.73   NNNNNNNNNNNNNNNNNNNNNNNNNNNNNNNNNNNNNNNNNNNNNNNNNN
CBS460.73   NNNNNNNNNNNNNNNNNNNNNNNNNNNNNNNNNNNNNNNNNNNNNNNNNN
CBS532.81   ACAGACAAGACAAGAACAAGGATGAGGAATTTGCTCCCGGCGTG---AAG
CBS610.80   NNNNNNNNNNNNNNNNNNNNNNNNNNNNNNNNNNNNNNNNNNNNNNNNNN
CBS704.86   AGCGACAGGACAACAACAAGGAGGAAGAGTTCCAACCCGGCATG---AAG
DY10501     ACAGACAAGACAAGAACAAGGATGAGGAGTTCGCTCCGGGCGTC---AAA
DY10502     NNNNNNNNNNNNNNNNNNNNNNNNNNNNNNNNNNNNNNNNNNNNNNNNNN
EFCC5886    AGAGGCAGGACAAGAACAAAGATGAAGAGTTTGCTCCAGGGGTC---AAA
EGS38.165   ATCGACAAGATAAGGGCAAGGAAGAAGAGTTTGCACCGGGCGTC---AAG
EGS38.166   ATCGACAAGATAAGGGCAAGGAAGAAGAGTTTGCACCGGGCGTC---AAG
HUA186145   NNNNNNNNNNNNNNNNNNNNNNNNNNNNNNNNNNNNNNNNNNNNNNNNNN
HUA772      NNNNNNNNNNNNNNNNNNNNNNNNNNNNNNNNNNNNNNNNNNNNNNNNNN
NHJ11923    ACAGACAGGACAAAAACAAGGACGAGCCCTTTGCTCCTGGCGTC---AAG
OSC93609    ACACTTCAGAAAAGAACAAGGATGAGGAATTCAATCCTGGTGCT---AAG
OSC93610    ACACTTCAGAAAAGAACAAGGATGAGGAATTCAATCCTGGTGCT---AAG
OSC93623    AGAGGCAGGACAAGAACAAGGATGAAGAGTTTGCTCCAGCGGTC---AAA
P.C.546     ATAGACAAGACAAGAACAAGGACGAGGAGTTCGCGCCTGGTGCC---AAG
P.C.602     ACCGACAGGACAAGAACAAGGATGAAGAATTTGCTCCGGGCGCT---AAG
TBRC7271    ATAGACAGGACAAGAATAAGGATGAAGACTTTGCGCCAGGTGTC---AAG
TBRC7272    NNNNNNNNNNNNNNNNNNNNNNNNNNNNNNNNNNNNNNNNNNNNNNNNNN

ARSEF1564   AACGTCGTTCTCGAAGGACATGGCGGATGTGGCAATATGCAGCCGCAGGT
ARSEF6355   AGTGTCGTTCTGGAAGGGCATGGCGGCTGCGGTAACATGCAGCCGCAGGT
ARSEF7518   AACGTCGTTCTCGAAGGACATGGCGGATGTGGCAATATGCAGCCGCAGGT
BCC25798    AATCCCGTCGTCGAGGGTCACGGCGGATGTGGTAACATGCAGCCACTAGT
BCC27968    AACCCTGTTGTCGACGGCCACGGCGGATGCGGAAACATGCAGCCGCAAGT
BCC39684    AACCCCGTCATTGAGGGCCATGGTGGCTGTGGCAACATGCAGCCGCTGGT
BCC80733    AACCCCGTCATTGAGGGCCATGGTGGCTGTGGCAACATGCAGCCGCTGGT
CBS101267   CCCGCTAAGATCGAAGGACATGGCGGTTGTGGCAACGTTCAACCACAAGT
CBS101270   AACGTCGTTTTGGAAGGCCATGGTGGATGCGGCAATATGCAGCCGCAGGT
CBS116719   AATGTCGTTCTCGAAGGACACGGCGGATGTGGCAACATGCAGCCGCAGGT
CBS284.36   GCCGCGCCTGCCAACAACCACGGTGGATGTGGCAACGTGCAGCCCGCCGT
CBS309.85   CCGGCCGTCCTAGAAGGTCACGGCGGATGTGGCAACATGCAGCCGCAAGT
CBS350.85   AACCCCGTTGTTGAGGGCCATGGCGGATGTGGCAACATGCAGCCGCAAGT
CBS431.87   GCCGCGCCTGCCAACAACCACGGTGGATGTGGCAACGTGCAGCCCGCCGT
CBS458.73   NNNNNNNNNNNNNNNNNNNNNNNNNNNNNNNNNNNNNNNNNNNNNNNNNN
CBS459.73   NNNNNNNNNNNNNNNNNNNNNNNNNNNNNNNNNNNNNNNNNNNNNNNNNN
CBS460.73   NNNNNNNNNNNNNNNNNNNNNNNNNNNNNNNNNNNNNNNNNNNNNNNNNN
CBS532.81   AGCGTCGTCCTCGAAGGACACGGAGGATGTGGCAACATGCAGCCGCAGGT
CBS610.80   NNNNNNNNNNNNNNNNNNNNNNNNNNNNNNNNNNNNNNNNNNNNNNNNNN
CBS704.86   CCCGCTAAGATCGAAGGACATGGCGGTTGTGGCAACGTTCAACCTCAAGT
DY10501     AATGACGTTCTCGAGGGACATGGTGGATGCGGCAACATGCAGCCGCAAGT
DY10502     NNNNNNNNNNNNNNNNNNNNNNNNNNNNNNNNNNNNNNNNNNNNNNNNNN
EFCC5886    AACACCGTTCTCGAAGGACACGGCGGATGTGGGAACATGCAACCGCAGGT
EGS38.165   AATGTTGTTCTCGAAGGACACGGCGGGTGCGGCAACATGCAGCCGCAGGT
EGS38.166   AATGTTGTTCTCGAAGGACACGGCGGGTGCGGCAACATGCAGCCGCAGGT
HUA186145   NNNNNNNNNNNNNNNNNNNNNNNNNNNNNNNNNNNNNNNNNNNNNNNNNN
HUA772      NNNNNNNNNNNNNNNNNNNNNNNNNNNNNNNNNNNNNNNNNNNNNNNNNN
NHJ11923    AGTGTCGTGCTCGAGGGTCACGGCGGATGTGGCAACATGCAGCCGCAAGT
OSC93609    ACTATGG---TCGAGGGACATGGCGGGTGCGGTAACATGCAGCCGCAGGT
OSC93610    ACTATGG---TCGAGGGACATGGCGGGTGCGGTAACATGCAGCCGCAGGT
OSC93623    AACACCGTTCTCGAAGGACACGGCGGATGTGGGAACATGCAACCGCAGGT
P.C.546     AGTGCCGTTCTGGAAGGGCATGGCGGCTGCGGCAACATGCAGCCGCAGGT
P.C.602     AATGTCGTTCTCGAAGGACACGGCGGATGTGGCAACATGCAGCCGCAGGT
TBRC7271    AGCGTTGTTCTCGAAGGACATGGCGGATGCGGCAACATGCAGCCGCAGGT
TBRC7272    NNNNNNNNNNNNNNNNNNNNNNNNNNNNNNNNNNNNNNNNNNNNNNNNNN

ARSEF1564   GAGACAGGCCGCGCTGCAACTCAAAGCTGCCTTCGAGGTTACTTCGGAAG
ARSEF6355   AAGGCAGGCTGCGCTCCAGCTCAGGGCTGCCTTTGAAGTCACTTCGGAAG
ARSEF7518   GAGACAGGCCGCGCTGCAACTCAAAGCTGCCTTCGAGGTTACTTCGGAAG
BCC25798    CAGGCAAGCCGCTCTGCAACTCAAGGCCGCCTTTGAAGTTGTTCCGGAAG
BCC27968    CAGGCAAGCCGCTCTGCAGCTCAAGGCCGCCTTTGAGGTCGTTTCGGAAG
BCC39684    CCGGCAAGCCGCGCTGCAGCTTAAGGCCGCCTTCGAGACGACTTCAGAGG
BCC80733    CCGGCAAGCCGCGCTGCAGCTTAAGGCCGCCTTCGAGACGACTTCAGAGG
CBS101267   TCGACAGGCTGCCCTTCAACTGAAGGCTGCGTTTGAAGTTGCGCAAGAAG
CBS101270   AAGACAGGCCGCGCTGCAACTCAAGGCTGCTTTCGAAGTGACTTCGGAAG
CBS116719   GCGACAGGCGGCGCTGCAACTCAAGGCTGCTTTCGAAGTTACCTCGGAAG
CBS284.36   TCGCCAGGCCGCCCTGCAACTCAAAGCCGCCTTCGACGTTGTGCAGGAGG
CBS309.85   AAGACAGGCGGCACTGCAACTCAAAGCCGCGTTCGAAACTGTCTCGGAAG
CBS350.85   CAGACAGGCCGCGCTGCAACTCAAGGCTGCTTTCGAGGTAAACCCGGAAG
CBS431.87   TCGCCAGGCCGCCCTGCAACTCAAAGCCGCCTTCGACGTTGTGCAGGAGG
CBS458.73   NNNNNNNNNNNNNNNNNNNNNNNNNNNNNNNNNNNNNNNNNNNNNNNNNN
CBS459.73   NNNNNNNNNNNNNNNNNNNNNNNNNNNNNNNNNNNNNNNNNNNNNNNNNN
CBS460.73   NNNNNNNNNNNNNNNNNNNNNNNNNNNNNNNNNNNNNNNNNNNNNNNNNN
CBS532.81   AAGACAGGCTGCGCTGCAACTCAAGGCCGCCTTCGAGGTCACATCCGAGG
CBS610.80   NNNNNNNNNNNNNNNNNNNNNNNNNNNNNNNNNNNNNNNNNNNNNNNNNN
CBS704.86   TCGACAGGCTGCCCTTCAACTGAAGGCTGCGTTTGAAGTGGCTCAAGAAG
DY10501     ACGACAGGCCGCGCTGCAACTCAAGGCTGCTTTCGAGGTTACTTCAGAGG
DY10502     NNNNNNNNNNNNNNNNNNNNNNNNNNNNNNNNNNNNNNNNNNNNNNNNNN
EFCC5886    GAGACAGGCCGCGCTGCAACTCAAGGCTGCTTTTGAGGTGAATTCGGAAG
EGS38.165   GAGGCAGGCCGCGCTGCAGCTCAAGGCCGCTTTTGAGGTCACTTCGGAAG
EGS38.166   GAGGCAGGCCGCGCTGCAGCTCAAGGCCGCTTTTGAGGTCACTTCGGAAG
HUA186145   NNNNNNNNNNNNNNNNNNNNNNNNNNNNNNNNNNNNNNNNNNNNNNNNNN
HUA772      NNNNNNNNNNNNNNNNNNNNNNNNNNNNNNNNNNNNNNNNNNNNNNNNNN
NHJ11923    CAGGCAGGCTGCTCTGCAACTCAAGGCTGCTTTTGAGGTTGCCTCGGAAG
OSC93609    AAGACAGGCAGCGCTTCAANTAAAGGCCGCTTTCGAGGTCGTTGCCGACG
OSC93610    AAGACAGGCAGCGCTTCAACTAAAGGCCGCTTTCGAGGTCGTTGCCGACG
OSC93623    GAGACAAGCCGCGCTGCAACTCAAGGCTGCTTTTGAGGTGAATTCGGAAG
P.C.546     AAGGCAGGCTGCGCTCCAGCTCAGGGCTGCCTTTGAAGTCACTTCGGAAG
P.C.602     GCGACAGGCGGCGCTGCAACTCAAGGCCGCTTTCGAAGTTACCTCGGAGG
TBRC7271    AAGACAGGCCGCGCTGCAACTCAAGGCCGCTTTCGAAGTTGTGTCGGAAG
TBRC7272    NNNNNNNNNNNNNNNNNNNNNNNNNNNNNNNNNNNNNNNNNNNNNNNNNN

ARSEF1564   A---GGGTCCCAAGAGGAAAGAGACGGTTAATATCAGCGCCGAGATGGCG
ARSEF6355   A---CGGACCGAAAAGAAAAGAAACCGTCAACATCACTGCTGAAATGGCG
ARSEF7518   A---GGGTCCCAAGAGGAAAGAGACGGTTAATATCAGCGCCGAGATGGCG
BCC25798    ATGGAGGGCCCAAGAGAAAAGAGACCATCAACATCACTGCTGAAATGGCT
BCC27968    A---AGGGCCCAAGAGAAAGGAAACCATCAACATCACGGCCGAAATGGCC
BCC39684    G---TGGCGAGAAAAGGAAGGACGTCGTCAACATCTCGGCTGAAATGGCC
BCC80733    G---TGGCGAGAAAAGGAAGGACGTCGTCAACATCTCGGCTGAAATGGCC
CBS101267   A---TGGCCCTAAGCGAAAAGAAACAGTCAACATCACACCTGAAATGGCA
CBS101270   A---CGGCCCCAAGAGAAAGGAGACCGTCAATATTACCGCCGAAATGGCG
CBS116719   A---GGGGCCGAAGAGGAAGGAAACAGTCAACATCACTGCCGAAATGGCT
CBS284.36   A---CGGGCCCAAGAGACGAGAGACAGTTCCGATCACGCCAGAGATGGCC
CBS309.85   A---TGGCAGCAAGAAGAAGGACACTGTTAACATCACTGCCGAAATGGCC
CBS350.85   A---TGGGCCGAAGAGGAAGGAAGTCGTCAACATTTCAGCCGAAATGGCT
CBS431.87   A---CGGGCCCAAGAGACGAGAGACAGTTCCGATCACGCCAGAGATGGCC
CBS458.73   NNNNNNNNNNNNNNNNNNNNNNNNNNNNNNNNNNNNNNNNNNNNNNNNNN
CBS459.73   NNNNNNNNNNNNNNNNNNNNNNNNNNNNNNNNNNNNNNNNNNNNNNNNNN
CBS460.73   NNNNNNNNNNNNNNNNNNNNNNNNNNNNNNNNNNNNNNNNNNNNNNNNNN
CBS532.81   A---TGGTCCCAAGAGAAAGGAGACCGTCAATATTACCGCCGAAATGGCA
CBS610.80   NNNNNNNNNNNNNNNNNNNNNNNNNNNNNNNNNNNNNNNNNNNNNNNNNN
CBS704.86   A---TGGCCCCAAGCGAAAAGAAACAGTCAACATCACACCTGAAATGGCA
DY10501     A---GGGCCCCAAGCGAAAGGAGACTGTCAACATCAGCGCTGAAATGGCG
DY10502     NNNNNNNNNNNNNNNNNNNNNNNNNNNNNNNNNNNNNNNNNNNNNNNNNN
EFCC5886    A---AGGCCCCAAGAGAAAGGAAACCGTCAACATCAGCGCCGAAATGGCG
EGS38.165   A---AGGTCCCAAGAGAAAGGAAACCGTCGTCATCAGCGCCGAGATGGCC
EGS38.166   A---AGGTCCCAAGAGAAAGGAAACCGTCGTCATCAGCGCCGAGATGGCC
HUA186145   NNNNNNNNNNNNNNNNNNNNNNNNNNNNNNNNNNNNNNNNNNNNNNNNNN
HUA772      NNNNNNNNNNNNNNNNNNNNNNNNNNNNNNNNNNNNNNNNNNNNNNNNNN
NHJ11923    A---AGGCCCCAAGAGAAAGGAAACCGTCAACATCACTGCCGAAATGGCT
OSC93609    A---TGGCGCAAAGAGGAAGGATACTGTCAACATCAGCGCCGAAATGGCA
OSC93610    A---TGGCGCAAAGAGGAAGGATACTGTCAACATCAGCGCCGAAATGGCA
OSC93623    A---AGGCCCCAAGAGAAAGGAAACCGTCAACATCAGCGCCGAAATGGCG
P.C.546     A---CGGACCGAAAAGAAAAGAAACCGTCAACATCACTGCTGAAATGGCG
P.C.602     A---TGGGCCCAAGAGAAAGGAAACAGTCAACATCACTGCCGAAATGGCT
TBRC7271    A---GGGCCCCAAGAGGAAGGAGACCGTGAACATTAGCGCCGAAATGGCG
TBRC7272    NNNNNNNNNNNNNNNNNNNNNNNNNNNNNNNNNNNNNNNNNNNNNNNNNN

ARSEF1564   CATGGTATCCTTCGCCGCATCTCTGAGCGCGATCTGCACAACATTGGTCT
ARSEF6355   CACGGCATTCTTCGTCGCATTTCTGAGCGCGACCTGCGCAATATGGGTCT
ARSEF7518   CATGGTATCCTTCGCCGCATCTCTGAGCGCGATCTGCACAACATTGGTCT
BCC25798    CACGGTATCCTTCGTCGCATTTCTGAGAGCGACTTGCATAACATTGGCCT
BCC27968    CTCAACATCCTCCGCCGCATTTCCGACCGCGACCTGCACAACATTGGTCT
BCC39684    CACGGTATCCTTCGCCGCATTTCCGAGCACGACATGCGCAACATAGGTCT
BCC80733    CACGGTATCCTTCGCCGCATTTCCGAGCACGACATGCGCAACATAGGTCT
CBS101267   CACGGCATTCTGCGCCGCATTTCTGAACGCGATATCCGCAACATGGGCCT
CBS101270   CACGGTATCCTTCGCCGCATCTCTGAGCGCGATCTGCACAACATGGGCCT
CBS116719   CATGGTATCCTACGTCGCATCTCCGAACGCGATTTGCACAATATTGGTCT
CBS284.36   CACGGCATCCTGCGGCGCATCTCCGAGGAGGACATGCGGAACATGGGCCT
CBS309.85   CATGGCATCCTTCGCCGCATTTCTGAGCGCGACATGCGCAACATCGGCCT
CBS350.85   CACGGTATCCTTCGCCGCATTTCTGAGCGCGACATGCGCAACATTGGTCT
CBS431.87   CACGGCATCCTGCGGCGCATCTCCGAGGAGGACATGCGGAACATGGGCCT
CBS458.73   NNNNNNNNNNNNNNNNNNNNNNNNNNNNNNNNNNNNNNNNNNNNNNNNNN
CBS459.73   NNNNNNNNNNNNNNNNNNNNNNNNNNNNNNNNNNNNNNNNNNNNNNNNNN
CBS460.73   NNNNNNNNNNNNNNNNNNNNNNNNNNNNNNNNNNNNNNNNNNNNNNNNNN
CBS532.81   CACGGTATCCTCCGCCGCATCTCTGAGCGCGACCTGCACAACATTGGTCT
CBS610.80   NNNNNNNNNNNNNNNNNNNNNNNNNNNNNNNNNNNNNNNNNNNNNNNNNN
CBS704.86   CACGGCATTCTGCGCCGCATTTCTGAACGCGATATTCGCAACATGGGCCT
DY10501     CACGGAATCCTTCGTCGCATTTCGGAGCGCGATCTGCACAACATCGGCCT
DY10502     NNNNNNNNNNNNNNNNNNNNNNNNNNNNNNNNNNNNNNNNNNNNNNNNNN
EFCC5886    CACGGTATTCTTCGCCGAATCTCTGAGCGCGATCTGCACAATATGGGCCT
EGS38.165   CACGGTATCCTTCGCCGCATCTCTGAGCGCGTTTTGCACAACATGGGTCT
EGS38.166   CACGGTATCCTTCGCCGCATCTCTGAGCGCGTTTTGCACAACATGGGTCT
HUA186145   NNNNNNNNNNNNNNNNNNNNNNNNNNNNNNNNNNNNNNNNNNNNNNNNNN
HUA772      NNNNNNNNNNNNNNNNNNNNNNNNNNNNNNNNNNNNNNNNNNNNNNNNNN
NHJ11923    CACGGTATCCTTCGTCGCATCTCCGAGCGCGATCTGCACAACATGGGTCT
OSC93609    CACGGTATCCTTCGTCGCATTTCCGACCGCGACCTCCACAACATCGGCCT
OSC93610    CACGGTATCCTTCGTCGCATTTCCGACCGCGACCTCCACAACATCGGCCT
OSC93623    CACGGTATTCTTCGCCGAATCTCTGAGCGCGATCTGCACAATATGGGTCT
P.C.546     CACGGCATTCTTCGTCGCATTTCTGAGCGCGACCTGCGCAATATGGGTCT
P.C.602     CATGGTATCCTACGTCGCATCTCCGAACGCGATTTGCACAATATTGGTCT
TBRC7271    CACGGTATTCTTCGCCGCATCTCTGACCGCGATTTGCACAATATTGGTCT
TBRC7272    NNNNNNNNNNNNNNNNNNNNNNNNNNNNNNNNNNNNNNNNNNNNNNNNNN

ARSEF1564   TAACTCAGACTATGCTCGTCCCGAGTGGATGATCATCACTGTCCTGCCTG
ARSEF6355   CAACTCGGACTATGCTCGTCCAGAGTGGATGATCATCACTGTTCTGCCCG
ARSEF7518   TAACTCAGACTATGCTCGTCCCGAGTGGATGATCATCACTGTCCTGCCTG
BCC25798    CAATGCGGACTATGCACGTCCAGAGTGGATGATCGTTACCGTCTTACCCG
BCC27968    CAACGCCGACTACGCACGTCCCGAGTGGATGATCATTACCGTCCTGCCCG
BCC39684    CAACTCGGATTATGCTCGTCCCGAGTGGATGATTATTACCGTTTTACCCG
BCC80733    CAACTCGGATTATGCTCGTCCCGAGTGGATGATTATTACCGTTTTACCCG
CBS101267   GAACTCAGATTACGCTCGACCAGAGTGGATGATCATTACGGTTCTTCCAG
CBS101270   CAACTCCGACTATGCTCGTCCCGAGTGGATGATCATCACTGTTCTGCCTG
CBS116719   CAACTCGGACTATGCCCGTCCCGAGTGGATGATCATTACTGTTCTACCTG
CBS284.36   GAACTCCGACTACGCTCGCCCAGAATGGATGATTGTCACAGTCCTTCCGG
CBS309.85   CAACTCTGACTATGCTCGCCCTGAGTGGATGATCATTACTGTCCTCCCTG
CBS350.85   CAACTCGGACTATGCTCGTCCAGAGTGGATGATCCTTACTGTTCTGCCAG
CBS431.87   GAACTCCGACTACGCTCGCCCAGAATGGATGATTGTCACAGTCCTTCCGG
CBS458.73   NNNNNNNNNNNNNNNNNNNNNNNNNNNNNNNNNNNNNNNNNNNNNNNNNN
CBS459.73   NNNNNNNNNNNNNNNNNNNNNNNNNNNNNNNNNNNNNNNNNNNNNNNNNN
CBS460.73   NNNNNNNNNNNNNNNNNNNNNNNNNNNNNNNNNNNNNNNNNNNNNNNNNN
CBS532.81   CAACTCGGACTATGCCCGTCCCGAGTGGATGATCATTACTGTTCTGCCTG
CBS610.80   NNNNNNNNNNNNNNNNNNNNNNNNNNNNNNNNNNNNNNNNNNNNNNNNNN
CBS704.86   GAACTCAGATTACGCTCGACCGGAGTGGATGATCATTACTGTTCTTCCAG
DY10501     CAACTCGGACTATGCCCGTCCTGAGTGGATGATCATCACTGTTCTGCCTG
DY10502     NNNNNNNNNNNNNNNNNNNNNNNNNNNNNNNNNNNNNNNNNNNNNNNNNN
EFCC5886    CAACTCGGACTATGCCCGTCCTGAGTGGATGATCATCACGGTTCTGCCTG
EGS38.165   CATCTCGGACTATGCCCGTCCCGAGTGGATGATCATCACCGTCCTGCCTG
EGS38.166   CATCTCGGACTATGCCCGTCCCGAGTGGATGATCATCACCGTCCTGCCTG
HUA186145   NNNNNNNNNNNNNNNNNNNNNNNNNNNNNNNNNNNNNNNNNNNNNNNNNN
HUA772      NNNNNNNNNNNNNNNNNNNNNNNNNNNNNNNNNNNNNNNNNNNNNNNNNN
NHJ11923    TAACTCGGACTACGCACGTCCAGAATGGATGATCATCACCGTCTTGCCCG
OSC93609    CAACTCAGACTATGCCCGTCCGGAATGGATGATCGTTACTGTCTTGCCTG
OSC93610    CAACTCAGACTATGCCCGTCCGGAATGGATGATCGTTACTGTCTTGCCTG
OSC93623    CAACTCGGACTATGCCCGTCCTGAGTGGATGATCATCACGGTTCTGCCTG
P.C.546     CAACTCGGACTATGCTCGTCCAGAGTGGATGATCATCACTGTCCTGCCCG
P.C.602     CAACTCGGACTATGCCCGTCCCGAGTGGATGATCATTACTGTTTTACCTG
TBRC7271    CAACTCGGACTATGCCCGTCCTGAGTGGATGGTTATTACTGTTCTACCTG
TBRC7272    NNNNNNNNNNNNNNNNNNNNNNNNNNNNNNNNNNNNNNNNNNNNNNNNNN

ARSEF1564   TACCCCCTCCTCCCGTGCGTCCTAGTATTTCCATGGATGGTACTGGTACT
ARSEF6355   TCCCTCCTCCTCCTGTGCGCCCTAGTATTTCCATGGATGGTACTGGTACT
ARSEF7518   TACCCCCTCCTCCCGTGCGTCCTAGTATTTCCATGGATGGTACTGGTACT
BCC25798    TGCCCCCGCCTCCTGTGCGTCCCAGTATCTCCATGGATGGCACTGGCACG
BCC27968    TGCCCCCTCCTCCTGTGCGTCCTAGTATCTCCATGGATGGTACCGGTACT
BCC39684    TCCCGCCTCCTCCTGTGCGCCCAAGTATTTCTATGGATGGTACTGGTACT
BCC80733    TCCCGCCTCCTCCTGTGCGCCCAAGTATTTCTATGGATGGTACTGGTACT
CBS101267   TTCCGCCACCACCTGTGCGTCCTAGTATTTCTATGGACGGAACTGGCACT
CBS101270   TCCCTCCCCCTCCCGTGCGTCCTAGTATCTCCATGGATGGTACCGGTACC
CBS116719   TTCCTCCCCCCCCCGTGCGCCCTAGTATATCCATGGATGGTACCGGTACT
CBS284.36   TCCCCCCTCCCCCAGTCCGGCCAAGCATTTCCATGGACGGCACTGGCACG
CBS309.85   TCCCCCCTCCTCCTGTGCGTCCCAGTATCTCCATGGATGGTACTGGTACC
CBS350.85   TTCCACCTCCCCCCGTGCGTCCTAGTATCTCCATGGATGGTACTGGTACT
CBS431.87   TCCCCCCTCCCCCAGTCCGGCCAAGCATTTCCATGGACGGCACTGGCACG
CBS458.73   NNNNNNNNNNNNNNNNNNNNNNNNNNNNNNNNNNNNNNNNNNNNNNNNNN
CBS459.73   NNNNNNNNNNNNNNNNNNNNNNNNNNNNNNNNNNNNNNNNNNNNNNNNNN
CBS460.73   NNNNNNNNNNNNNNNNNNNNNNNNNNNNNNNNNNNNNNNNNNNNNNNNNN
CBS532.81   TTCCCCCACCTCCCGTGCGTCCTAGTATCTCCATGGATGGTACTGGTACC
CBS610.80   NNNNNNNNNNNNNNNNNNNNNNNNNNNNNNNNNNNNNNNNNNNNNNNNNN
CBS704.86   TTCCGCCACCACCTGTTCGTCCTAGTATTTCTATGGACGGAACCGGTACT
DY10501     TTCCCCCGCCTCCCGTGCGTCCTAGTATATCCATGGATGGTACTGGTACC
DY10502     NNNNNNNNNNNNNNNNNNNNNNNNNNNNNNNNNNNNNNNNNNNNNNNNNN
EFCC5886    TTCCCCCTCCTCCTGTGCGTCCTAGTATTTCCATGGATGGTACTGGAACC
EGS38.165   TCCCCCCGCCTCCCGTGCGTCCTAGTATTTCCATGGATGGTACTGGTACC
EGS38.166   TCCCCCCGCCTCCCGTGCGTCCTAGTATTTCCATGGATGGTACTGGTACC
HUA186145   NNNNNNNNNNNNNNNNNNNNNNNNNNNNNNNNNNNNNNNNNNNNNNNNNN
HUA772      NNNNNNNNNNNNNNNNNNNNNNNNNNNNNNNNNNNNNNNNNNNNNNNNNN
NHJ11923    TGCCCCCTCCCCCCGTGCGTCCTAGTATCTCCATGGATGGTACCGGCACC
OSC93609    TTCCTCCACCTCCTGTGCGTCCTAGTATTTCCATGGACGGTACCGGTACT
OSC93610    TTCCTCCACCTCCTGTGCGTCCTAGTATTTCCATGGACGGTACCGGTACT
OSC93623    TCCCCCCTCCTCCTGTGCGTCCTAGTATTTCCATGGATGGTACTGGAACC
P.C.546     TCCCTCCTCCTCCTGTGCGCCCTAGTATTTCCATGGATGGTACTGGTACT
P.C.602     TCCCTCCTCCTCCCGTGCGCCCTAGTATATCCATGGATGGTACTGGTACT
TBRC7271    TTCCCCCTCCTCCTGTGCGTCCTAGTATTTCCATGGATGGTACTGGTACC
TBRC7272    NNNNNNNNNNNNNNNNNNNNNNNNNNNNNNNNNNNNNNNNNNNNNNNNNN

ARSEF1564   GGCACGAGAAACGAGGATGATCTGACCTACAAGCTTGGTGACATTATCCG
ARSEF6355   GGTATGAGAAACGAAGATGACTTGACATATAAACTTGGCGATATTATTCG
ARSEF7518   GGCACGAGAAACGAGGATGATCTGACCTACAAGCTTGGTGACATTATCCG
BCC25798    GGTATGAGAAACGAAGATGATTTGACCTACAAGCTGGGTGACATTATTCG
BCC27968    GGCATGAGAAACGAAGACGACTTGACCTACAAGCTGGGTGACATTATTCG
BCC39684    GGCATGAGGAACGAAGACGACCTGACGTACAAACTGGGCGACATAATTCG
BCC80733    GGCATGAGGAACGAAGACGACCTGACGTACAAACTGGGCGACATAATTCG
CBS101267   GGTATGCGAAACGAARATGATTTGACGTATAAACTGGGAGATATCATTCG
CBS101270   GGCATGAGAAACGAAGACGATTTGACTTACAAGCTTGGTGATATCATTCG
CBS116719   GGTATGAGAAACGAGGACGATTTGACCTACAAGCTTGGCGATATTATTCG
CBS284.36   GGTATGCGGAATGAGGATGATTTGACGTACAAGTTGGGAGACATCATCCG
CBS309.85   GGCATGAGAAACGAGGATGATTTGACCTACAAGCTGGGTGATATCATTCG
CBS350.85   GGCATGAGAAACGAAGATGATTTGACGTACAAGCTGGGTGATATCATTCG
CBS431.87   GGTATGCGGAATGAGGATGATTTGACGTACAAGTTGGGAGACATCATCCG
CBS458.73   NNNNNNNNNNNNNNNNNNNNNNNNNNNNNNNNNNNNNNNNNNNNNNNNNN
CBS459.73   NNNNNNNNNNNNNNNNNNNNNNNNNNNNNNNNNNNNNNNNNNNNNNNNNN
CBS460.73   NNNNNNNNNNNNNNNNNNNNNNNNNNNNNNNNNNNNNNNNNNNNNNNNNN
CBS532.81   GGCATGAGAAACGAAGACGATTTGACGTACAAGCTTGGCGATATCATTCG
CBS610.80   NNNNNNNNNNNNNNNNNNNNNNNNNNNNNNNNNNNNNNNNNNNNNNNNNN
CBS704.86   GGTATGCGAAACGAAGATGATTTGACGTATAAATTGGGTGATATTATTCG
DY10501     GGTACGAGAAATGAAGATGATTTGACCTACAAGCTTGGCGACATCATCCG
DY10502     NNNNNNNNNNNNNNNNNNNNNNNNNNNNNNNNNNNNNNNNNNNNNNNNNN
EFCC5886    GGCACGAGAAACGAAGATGATTTGACGTACAAGCTTGGCGACATTATTCG
EGS38.165   GGCATGAGAAATGAAGACGATTTGACTTACAAGCTTGGCGACATTATTCG
EGS38.166   GGCATGAGAAATGAAGACGATTTGACTTACAAGCTTGGCGACATTATTCG
HUA186145   NNNNNNNNNNNNNNNNNNNNNNNNNNNNNNNNNNNNNNNNNNNNNNNNNN
HUA772      NNNNNNNNNNNNNNNNNNNNNNNNNNNNNNNNNNNNNNNNNNNNNNNNNN
NHJ11923    GGCATGAGAAACGAAGACGATTTGACCTACAAGCTAGGCGATATCATCCG
OSC93609    GGCATGAGAAATGAAGACGATTTGACATACAAGCTTGGCGACATCATTCG
OSC93610    GGCATGAGAAATGAAGACGATTTGACATACAAGCTTGGCGACATCATTCG
OSC93623    GGCACGAGAAACGAAGATGATTTGANNNNNNNNNNNNNNNNNNNNNNNNN
P.C.546     GGTATGAGAAACGAAGATGACTTGACATATAAACTTGGCGACATTATTCG
P.C.602     GGTATGAGAAACGAGGACGATTTGACCTACAAGCTTGGCGACATTATTCG
TBRC7271    GGCATGAGAAATGAGGACGATTTGACCTACAAGCTTGGCGACATCATTCG
TBRC7272    NNNNNNNNNNNNNNNNNNNNNNNNNNNNNNNNNNNNNNNNNNNNNNNNNN

ARSEF1564   CGCCAAAAAGCTATGAGCTCAACTGCTGGTGTGTCCCAGGTTTTGAACCG
ARSEF6355   CGCCANNNNNNNNNNNNNNNNNNNNNNNNNNNNNNNNNNNNNNNNNNNNN
ARSEF7518   CGCCAAAAAGCTATGAGCTCAACTGCTGGTGTGTCCCAGGTTTTGAACCG
BCC25798    TGCCAAAAAGCGATGAGCTCGACCGCCGGTGTGTCCCAGGTGTTGAATCG
BCC27968    TGCCANNNNNNNNNNNNNNNNNNNNNNNNNNNNNNNNNNNNNNNNNNNNN
BCC39684    TGCCANNNNNNNNNNNNNNNNNNNNNNNNNNNNNNNNNNNNNNNNNNNNN
BCC80733    TGCCANNNNNNNNNNNNNNNNNNNNNNNNNNNNNNNNNNNNNNNNNNNNN
CBS101267   CGCCAGAAGGCCATGAGCTCAACTGCTGGTGTCTCCCAAGTGTTGAACAG
CBS101270   CGCCAGAAGGCTATGAGCTCAACTGCTGGTGTGTCCCAAGTGTTGAACCG
CBS116719   CGCCAGAAAGCCATGAGCTCAACTGCCGGGGTGTCTCAGGTGCTTAATCG
CBS284.36   CGCCAAAAGGCCATGAGCTCCACTGCTGGTGTGTCGCAGGTGCTCAACCG
CBS309.85   CGCCAGAAGGCCATGAGCTCGACTGCTGGTGTCTCTCAGGTGTTGAACAG
CBS350.85   CGCCAGAAGGCCATGAGCTCAACCGCTGGCGTGTCACAGGTTCTTAACCG
CBS431.87   CGCCAGAAGGCCATGAGTTC-ACTG-TGGTGTGT-GCAGGTGTTCAACCG
CBS458.73   NNNNNNNNNNNNNNNNNNNNNNNNNNNNNNNNNNNNNNNNNNNNNNNNNN
CBS459.73   NNNNNNNNNNNNNNNNNNNNNNNNNNNNNNNNNNNNNNNNNNNNNNNNNN
CBS460.73   NNNNNNNNNNNNNNNNNNNNNNNNNNNNNNNNNNNNNNNNNNNNNNNNNN
CBS532.81   CNNNNGAAGGCCATGAGCTCCACCGCCGGTGTATCTCAGGTGTTGAACCG
CBS610.80   NNNNNGAAGGCCATGAGCTCGACCGCCGGTGTGTCGCAGGTGTTGAATCG
CBS704.86   CGCCAGAAGGCCATGAGCTCAACTGCTGGTGTCTCCCAAGTGTTGAACAG
DY10501     CGCCAGAAAGCCATGAGCTCAACTGCCGGTGTTTCGCAGGTGTTGAACCG
DY10502     NNNNNGAAAGCCATGAGCTCAACTGCCGGTGTTTCGCAGGTGTTGAACCG
EFCC5886    CGCCANNNNNNNNNNNNNNNNNNNNNNNNNNNNNNNNNNNNNNNNNNNNN
EGS38.165   CGCCANNNNNNNNNNNNNNNNNNNNNNNNNNNNNNNNNNNNNNNNNNNNN
EGS38.166   CGCCANNNNNNNNNNNNNNNNNNNNNNNNNNNNNNNNNNNNNNNNNNNNN
HUA186145   NNNNNNNNNNNNNNNNNNNNNNNNNNNNNNNNNNNNNNNNNNNNNNNNNN
HUA772      NNNNNNNNNNNNNNNNNNNNNNNNNNNNNNNNNNNNNNNNNNNNNNNNNN
NHJ11923    CGCCAGAAGGCCATGAGCTCGACCGCCGGTGTGTCGCAGGTGTTGAATCG
OSC93609    CGCCAAAAGGCGATGAGCTCGACGGCTGGTGTGTCTCAGGTGTTGAACCG
OSC93610    CGCCAAAAGGCGATGAGCTCGACGGCTGGTGTGTCTCAGGTGTTGAACCG
OSC93623    NNNNNNNNNNNNNNNNNNNNNNNNNNNNNNNNNNNNNNNNNNNNNNNNNN
P.C.546     CGCCANNNNNNNNNNNNNNNNNNNNNNNNNNNNNNNNNNNNNNNNNNNNN
P.C.602     CGCCANNNNNNNNNNNNNNNNNNNNNNNNNNNNNNNNNNNNNNNNNNNNN
TBRC7271    CGCCANNNNNNNNNNNNNNNNNNNNNNNNNNNNNNNNNNNNNNNNNNNNN
TBRC7272    NNNNNGAAAGCCATGAGCTCAACTGCCGGTGTGTCTCAGGTGTTGAACCG

ARSEF1564   ATATACTTTTGCCTCAACACTATCCCACCTTCGACGTACCAATACACCCA
ARSEF6355   NNNNNNNNNNNNNNNNNNNNNNNNNNNNNNNNNNNNNNNNNNNNNNNNNN
ARSEF7518   ATATACTTTTGCCTCAACACTATCCCACCTTCGACGTACCAATACACCCA
BCC25798    ATACACATTTGCGTCAACTCTTTCCCATCTTCGACGGACCAACACGCCAA
BCC27968    NNNNNNNNNNNNNNNNNNNNNNNNNNNNNNNNNNNNNNNNNNNNNNNNNN
BCC39684    NNNNNNNNNNNNNTCTACGCTCTCCCATCTCAGACGTACAAACACGCCAA
BCC80733    NNNNNNNNNNNNNTCTACGCTCTCCCATCTCAGACGTACAAACACGCCAA
CBS101267   ATACACTTTCGCATCCACCTTGTCACATTTGAGACGTACCAATACTCCTA
CBS101270   ATATACCTTCGCCTCGACACTTTCCCATCTTCGACGTACCAATACACCCA
CBS116719   ATATACGTTTGCCTCGACGCTATCCCATCTACGACGCACCAACACACCTA
CBS284.36   TTACACATTTGCCTCGACCCTGTCGCATTTGCGGCGAACCAACACGCCCA
CBS309.85   ATACACATTTGCTTCGACACTTTCCCATCTTCGTCGTACCAACACGCCCA
CBS350.85   ATACACATTTGCCTCTACGCTCTCGCATCTCCGACGTACCAATACGCCCA
CBS431.87   TTACACATT-GCCTCGACCCTGT-GCATTTGGG--GAACCAACACGCCCA
CBS458.73   NNNNNNNNNNNNNNNNNNNNNNNNNNNNNNNNNNNNNNNNNNNNNNNNNN
CBS459.73   NNNNNNNNNNNNNNNNNNNNNNNNNNNNNNNNNNNNNNNNNNNNNNNNNN
CBS460.73   NNNNNNNNNNNNNNNNNNNNNNNNNNNNNNNNNNNNNNNNNNNNNNNNNN
CBS532.81   CTATACATTTGCCTCTACCCTTTCACATCTTCGCCGAACCAACACACCCA
CBS610.80   ATATACGTTTGCCTCCACCCTGTCCCATCTTCGACGCACCAACACGCCCA
CBS704.86   ATACACTTTCGCATCCACCTTGTCACATTTGAGACGTACCAATACTCCTA
DY10501     ATACACATTTGCCTCAACGTTGTCTCACCTTCGACGCACCAATACGCCGA
DY10502     ATACACATTTGCCTCAACGTTGTCTCACCTTCGACGCACCAATACGCCGA
EFCC5886    NNNNNNNNNNNNNNNNNNNNNNNNNNNNNNNNNNNNNNNNNNNNNNNNNN
EGS38.165   NNNNNNNNNNNNNNNNNNNNNNNNNNNNNNNNNNNNNNNNNNNNNNNNNN
EGS38.166   NNNNNNNNNNNNNNNNNNNNNNNNNNNNNNNNNNNNNNNNNNNNNNNNNN
HUA186145   NNNNNNNNNNNNNNNNNNNNNNNNNNNNNNNNNNNNNNNNNNNNNNNNNN
HUA772      NNNNNNNNNNNNNNNNNNNNNNNNNNNNNNNNNNNNNNNNNNNNNNNNNN
NHJ11923    ATATACGTTTGCCTCCACCCTTTCCCATCTTCGGCGCACCAACACGCCGA
OSC93609    ATATACGTTTGCGTCGACGCTTTCCCATCTTCGACGCACCAACACGCCCA
OSC93610    ATATACGTTTGCGTCGACGCTTTCCCATCTTCGACGCACCAACACGCCCA
OSC93623    NNNNNNNNNNNNNNNNNNNNNNNNNNNNNNNNNNNNNNNNNNNNNNNNNN
P.C.546     NNNNNNNNNNNNNNNNNNNNNNNNNNNNNNNNNNNNNNNNNNNNNNNNNN
P.C.602     NNNNNNNNNNNNNNNNNNNNNNNNNNNNNNNNNNNNNNNNNNNNNNNNNN
TBRC7271    NNNNNNNNNNNNNNNNNNNNNNNNNNNNNNNNNNNNNNNNNNNNNNNNNN
TBRC7272    ATATACCTTTGCCTCCACTCTGTCCCATCTCAGACGTACCAATACACCCA

ARSEF1564   TTGGCAGAGATGGCAAACTGGCAAAACCTCGTCAGCTTCATAATACTCAT
ARSEF6355   NNNNNNNNNNNNNNNNNNNNNNNNNNNNNNNNNNNNNNNNNNNNNNNNNN
ARSEF7518   TTGGCAGAGATGGCAAACTGGCAAAACCTCGTCAGCTTCATAATACTCAT
BCC25798    TTGGCAGAGACGGTAAGCTGGCGAAACCTCGCCAGCTTCATAACACGCAT
BCC27968    NNNNNNNNNNNNNNNNNNNNNNNNNNNNNNNNNNNNNNNNNNNNNNNNNN
BCC39684    TCGGTAGGGATGGCAAGCTGGCGAAACCCCGTCAACTGCACAACACTCAC
BCC80733    TCGGTAGGGATGGCAAGCTGGCGAAACCCCGTCAACTGCACAACACTCAC
CBS101267   TTGGTAGAGATGGCAAGCTTGCCAAGCCACGCCAGCTTCACAACACACAT
CBS101270   TCGGCAGAGATGGCAAGCTGGCAAAACCTCGTCAACTTCATAATACACAT
CBS116719   TCGGCAGAGACGGCAAATTGGCGAAACCTCGCCAGCTTCACAACACTCAT
CBS284.36   TCGGTCGTGACGGCAAGCTGGCCAAGCCCCGCCAGCTGCACAACACGCAC
CBS309.85   TCGGCAGAGATGGTAAGCTGGCTAAGCCTCGCCAACTTCACAACACTCAT
CBS350.85   TCGGCCGAGACGGAAAGTTGGCAAAGCCTCGCCAGCTCCACAACACCCAT
CBS431.87   TCGGTCGTGACGGCAAGCTGGCCAAGCCCCGCCAG-TGCACAACACGCA-
CBS458.73   NNNNNNNNNNNNNNNNNNNNNNNNNNNNNNNNNNNNNNNNNNNNNNNNNN
CBS459.73   NNNNNNNNNNNNNNNNNNNNNNNNNNNNNNNNNNNNNNNNNNNNNNNNNN
CBS460.73   NNNNNNNNNNNNNNNNNNNNNNNNNNNNNNNNNNNNNNNNNNNNNNNNNN
CBS532.81   TTGGAAGAGATGGTAAATTGGCCAAACCTCGTCAGCTACACAACACCCAC
CBS610.80   TCGGCAGAGACGGCAAGCTGGCGAAGCCTCGTCAACTCCACAACACCCAT
CBS704.86   TTGGTAGAGATGGCAAGCTTGCCAAGCCACGCCAGCTTCACAACACACAT
DY10501     TTGGCAGAGACGGTAAACTCGCGAAACCACGTCAGCTTCACAATACCCAT
DY10502     TTGGCAGAGACGGTAAACTCGCGAAACCACGTCAGCTTCACAATACCCAT
EFCC5886    NNNNNNNNNNNNNNNNNNNNNNNNNNNNNNNNNNNNNNNNNNNNNNNNNN
EGS38.165   NNNNNNNNNNNNNNNNNNNNNNNNNNNNNNNNNNNNNNNNNNNNNNNNNN
EGS38.166   NNNNNNNNNNNNNNNNNNNNNNNNNNNNNNNNNNNNNNNNNNNNNNNNNN
HUA186145   NNNNNNNNNNNNNNNNNNNNNNNNNNNNNNNNNNNNNNNNNNNNNNNNNN
HUA772      NNNNNNNNNNNNNNNNNNNNNNNNNNNNNNNNNNNNNNNNNNNNNNNNNN
NHJ11923    TCGGCAGAGACGGCAAGCTGGCGAAGCCTCGTCAACTCCACAACACCCAT
OSC93609    TCGGCAGAGATGGCAAGCTGGCCAAACCTCGCCAGCTTCACAACACACAC
OSC93610    TCGGCAGAGATGGCAAGCTGGCCAAACCTCGCCAGCTTCACAACACACAC
OSC93623    NNNNNNNNNNNNNNNNNNNNNNNNNNNNNNNNNNNNNNNNNNNNNNNNNN
P.C.546     NNNNNNNNNNNNNNNNNNNNNNNNNNNNNNNNNNNNNNNNNNNNNNNNNN
P.C.602     NNNNNNNNNNNNNNNNNNNNNNNNNNNNNNNNNNNNNNNNNNNNNNNNNN
TBRC7271    NNNNNNNNNNNNNNNNNNNNNNNNNNNNNNNNNNNNNNNNNNNNNNNNNN
TBRC7272    TTGGCAGAGATGGCAAACTGGCGAAACCTCGTCAGCTTCACAATACTCAT

ARSEF1564   TGGGGTCTTGTCTGCCCTGCTGAGACACCTGAAGGCCAGGCTTGCGGTCT
ARSEF6355   NNNNNNNNNNNNNNNNNNNNNNNNNNNNNNNNNNNNNNNNNNNNNNNNNN
ARSEF7518   TGGGGTCTTGTCTGCCCTGCTGAGACACCTGAAGGCCAGGCTTGCGGTCT
BCC25798    TGGGGTCTTGTCTGCCCTGCCGAAACGCCTGAAGGTCAGGCTTGTGGCCT
BCC27968    NNNNNNNNNNNNNNNNNNNNNNNNNNNNNNNNNNNNNNNNNNNNNNNNNN
BCC39684    TGGGGTCTTGTCTGCCCTGCTGAAACTCCCGAAGGCCAGGCGTGTGGCCT
BCC80733    TGGGGTCTTGTCTGCCCTGCTGAAACTCCCGAAGGCCAGGCGTGTGGCCT
CBS101267   TGGGGCTTGGTTTGTCCTGCTGAAACTCCAGAAGGACAGGCTTGCGGTCT
CBS101270   TGGGGTCTTGTTTGCCCGGCCGAGACGCCTGAGGGCCAAGCCTGTGGTCT
CBS116719   TGGGGTCTTGTCTGCCCTGCCGAGACACCAGAAGGCCAGGCTTGTGGTCT
CBS284.36   TGGGGCCTCGTCTGTCCGGCTGAGACGCCAGAGGGACAGGCTTGCGGTCT
CBS309.85   TGGGGCCTTGTTTGCCCTGCTGAGACTCCCGAAGGCCAGGCTTGTGGTCT
CBS350.85   TGGGGTCTCGTCTGTCCCGCCGAAACTCCCGAGGGCCAAGCTTGTGGTCT
CBS431.87   TGGGGCCT-GTCTGTCGG--TGAGACGCCAGAGGGACAGGCTTGCGGTCT
CBS458.73   NNNNNNNNNNNNNNNNNNNNNNNNNNNNNNNNNNNNNNNNNNNNNNNNNN
CBS459.73   NNNNNNNNNNNNNNNNNNNNNNNNNNNNNNNNNNNNNNNNNNNNNNNNNN
CBS460.73   NNNNNNNNNNNNNNNNNNNNNNNNNNNNNNNNNNNNNNNNNNNNNNNNNN
CBS532.81   TGGGGTCTCGTTTGCCCTGCTGAGACGCCTGAAGGCCAGGCCTGTGGCCT
CBS610.80   TGGGGCCTGGTCTGTCCTGCTGAAACGCCCGAAGGCCAGGCCTGCGGGTT
CBS704.86   TGGGGCTTGGTTTGTCCTGCTGAAACTCCAGAAGGACAGGCTTGCGGTCT
DY10501     TGGGGTCTCGTCTGTCCTGCAGAGACACCTGAGGGCCAGGCTTGCGGTCT
DY10502     TGGGGTCTCGTCTGTCCTGCAGAGACACCTGAGGGCCAGGCTTGCGGTCT
EFCC5886    NNNNNNNNNNNNNNNNNNNNNNNNNNNNNNNNNNNNNNNNNNNNNNNNNN
EGS38.165   NNNNNNNNNNNNNNNNNNNNNNNNNNNNNNNNNNNNNNNNNNNNNNNNNN
EGS38.166   NNNNNNNNNNNNNNNNNNNNNNNNNNNNNNNNNNNNNNNNNNNNNNNNNN
HUA186145   NNNNNNNNNNNNNNNNNNNNNNNNNNNNNNNNNNNNNNNNNNNNNNNNNN
HUA772      NNNNNNNNNNNNNNNNNNNNNNNNNNNNNNNNNNNNNNNNNNNNNNNNNN
NHJ11923    TGGGGCCTGGTCTGTCCTGCTGAAACGCCCGAAGGCCAGGCCTGCGGGTT
OSC93609    TGGGGACTTGTTTGCCCCGCTGAAACACCTGAAGGACAGGCTTGTGGTCT
OSC93610    TGGGGACTTGTTTGCCCCGCTGAAACACCTGAAGGACAGGCTTGTGGTCT
OSC93623    NNNNNNNNNNNNNNNNNNNNNNNNNNNNNNNNNNNNNNNNNNNNNNNNNN
P.C.546     NNNNNNNNNNNNNNNNNNNNNNNNNNNNNNNNNNNNNNNNNNNNNNNNNN
P.C.602     NNNNNNNNNNNNNNNNNNNNNNNNNNNNNNNNNNNNNNNNNNNNNNNNNN
TBRC7271    NNNNNNNNNNNNNNNNNNNNNNNNNNNNNNNNNNNNNNNNNNNNNNNNNN
TBRC7272    TGGGGTCTTGTCTGCCCTGCTGAGACACCTGAAGGTCAGGCTTGTGGTCT

ARSEF1564   TGTCAAGAATCTGTCTCTCATGTGCTACGTCAGCGTCGGCTCCCCAGCCG
ARSEF6355   NNNNNNNNNNNNNNNNNNNNNNNNNNNNNNNNNNNNNNNNNNNNNNNNNN
ARSEF7518   TGTCAAGAATCTGTCTCTCATGTGCTACGTCAGCGTCGGCTCCCCAGCCG
BCC25798    GGTCAAGAACTTATCTCTTATGTGCTACGTCAGCGTTGGCTCGCCCGCCG
BCC27968    NNNNNNNNNNNNNNNNNNNNNNNNNNNNNNNNNNNNNNNNNNNNNNNNNN
BCC39684    AGTGAAGAACTTGTCTCTCATGTGCTATGTCAGTGTGGGCTCACCCGCCG
BCC80733    AGTGAAGAACTTGTCTCTCATGTGCTATGTCAGTGTGGGCTCACCCGCCG
CBS101267   CGTCAAGAATTTGTCTCTGATGTGCTACGTTAGTGTAGGATCTCCAGCCG
CBS101270   CGTCAAAAACCTGTCTCTTATGTGCTATGTCAGTGTTGGTTCGCCCGCTG
CBS116719   TGTCAAGAACTTGTCCCTTATGTGCTACGTCAGCGTTGGTTCGCCCGCCG
CBS284.36   GGTCAAGAATCTGTCTCTCATGTGCTACGTCAGTGTCGGCTCGCCGGCGG
CBS309.85   CGTCAAGAATTTGTCTCTCATGTGCTATGTCAGCGTCGGCTCACCGGCCG
CBS350.85   TGTCAAGAACCTGTCTCTCATGTGCTATGTCAGTGTGGGCTCACCCGCTG
CBS431.87   GGTCAAGAATCTGTCTCTCATGTG-TACGTCAGTGTCGGCTCGCCGGCGG
CBS458.73   NNNNNNNNNNNNNNNNNNNNNNNNNNNNNNNNNNNNNNNNNNNNNNNNNN
CBS459.73   NNNNNNNNNNNNNNNNNNNNNNNNNNNNNNNNNNNNNNNNNNNNNNNNNN
CBS460.73   NNNNNNNNNNNNNNNNNNNNNNNNNNNNNNNNNNNNNNNNNNNNNNNNNN
CBS532.81   TGTCAAGAACTTGTCTCTCATGTGCTATGTCAGTGTTGGTTCTCCCGCTG
CBS610.80   GGTCAAGAATTTGTCCCTCATGTGCTATGTCAGTGTCGGATCGCCCGCTG
CBS704.86   CGTCAAGAATTTGTCTCTGATGTGCTACGTTAGTGTAGGATCTCCAGCCG
DY10501     TGTCAAAAACTTATCCCTTATGTGCTACGTTAGTGTCGGGTCGCCAGCCG
DY10502     TGTCAAAAACTTATCCCTTATGTGCTACGTTAGTGTCGGGTCGCCAGCCG
EFCC5886    NNNNNNNNNNNNNNNNNNNNNNNNNNNNNNNNNNNNNNNNNNNNNNNNNN
EGS38.165   NNNNNNNNNNNNNNNNNNNNNNNNNNNNNNNNNNNNNNNNNNNNNNNNNN
EGS38.166   NNNNNNNNNNNNNNNNNNNNNNNNNNNNNNNNNNNNNNNNNNNNNNNNNN
HUA186145   NNNNNNNNNNNNNNNNNNNNNNNNNNNNNNNNNNNNNNNNNNNNNNNNNN
HUA772      NNNNNNNNNNNNNNNNNNNNNNNNNNNNNNNNNNNNNNNNNNNNNNNNNN
NHJ11923    GGTCAAGAATTTGTCCCTCATGTGCTATGTCAGTGTCGGATCACCCGCTG
OSC93609    GGTCAAGAACCTGTCTCTCATGTGCTATGTCAGCGTCGGTTCACCAGCTG
OSC93610    GGTCAAGAACCTGTCTCTCATGTGCTATGTCAGCGTCGGTTCACCAGCTG
OSC93623    NNNNNNNNNNNNNNNNNNNNNNNNNNNNNNNNNNNNNNNNNNNNNNNNNN
P.C.546     NNNNNNNNNNNNNNNNNNNNNNNNNNNNNNNNNNNNNNNNNNNNNNNNNN
P.C.602     NNNNNNNNNNNNNNNNNNNNNNNNNNNNNNNNNNNNNNNNNNNNNNNNNN
TBRC7271    NNNNNNNNNNNNNNNNNNNNNNNNNNNNNNNNNNNNNNNNNNNNNNNNNN
TBRC7272    TGTCAAGAATCTGTCCCTCATGTGCTATGTTAGCGTCGGTTCGCCCGCCG

ARSEF1564   AGCCGCTCATTGACTTCATGATCAACAGGGGTATGGAGGTCATTGAGGAG
ARSEF6355   NNNNNNNNNNNNNNNNNNNNNNNNNNNNNNNNNNNNNNNNNNNNNNNNNN
ARSEF7518   AGCCGCTCATTGACTTCATGATCAACAGGGGTATGGAGGTCATTGAGGAG
BCC25798    AACCACTCATTGACTTCATGATCAACAGGGGAATGGAAGTCATCGAAGAG
BCC27968    NNNNNNNNNNNNNNNNNNNNNNNNNNNNNNNNNNNNNNNNNNNNNNNNNN
BCC39684    AGCCGCTCGTCGACTTCATGATAAATAGAGGTATGGAGGTTATCGAAGAG
BCC80733    AGCCGCTCGTCGACTTCATGATAAATAGAGGTATGGAGGTTATCGAAGAG
CBS101267   AGCCCCTTGTGGACTTCATGATCAACAGAGGAATGGAAGTCATCGAAGAA
CBS101270   AGCCGCTCATCGACTTCATGATCAACAGAGGTATGGAGGTTATTGAAGAG
CBS116719   AACCGCTCGTTGACTTCATGATTAACAGGGGCATGGAAGTCATTGAGGAG
CBS284.36   AGCCGCTCGTCGAGTTCATGATCAACCGAGGCATGGAGGTGGTGGAGGAG
CBS309.85   AGCCGCTCATTGATTTCATGATCAACAGAGGCATGGAAGTTATCGAGGAG
CBS350.85   AGCCACTGATTGATTTCATGATTAACAGAGGCATGGAAGTTATCGAAGAG
CBS431.87   AGCCGCTCGTCGAGTTCATGATCAACCGAGGCATGGAGGTGGTGGAGGAG
CBS458.73   NNNNNNNNNNNNNNNNNNNNNNNNNNNNNNNNNNNNNNNNNNNNNNNNNN
CBS459.73   NNNNNNNNNNNNNNNNNNNNNNNNNNNNNNNNNNNNNNNNNNNNNNNNNN
CBS460.73   NNNNNNNNNNNNNNNNNNNNNNNNNNNNNNNNNNNNNNNNNNNNNNNNNN
CBS532.81   AACCACTTATTGACTTCATGATCAACAGAGGCATGGAAGTTATTGAGGAG
CBS610.80   AGCCGCTCATTGACTTCATGATCAACAGAGGCATGGAAGTCATCGAGGAG
CBS704.86   AGCCCCTTGTGGACTTCATGATCAACAGAGGAATGGAAGTCATCGAAGAA
DY10501     AGCCACTTATTGACTTCATGATCAATAGGGGTATGGAAGTCATCGAGGAG
DY10502     AGCCACTTATTGACTTCATGATCAATAGGGGTATGGAAGTCATCGAGGAG
EFCC5886    NNNNNNNNNNNNNNNNNNNNNNNNNNNNNNNNNNNNNNNNNNNNNNNNNN
EGS38.165   NNNNNNNNNNNNNNNNNNNNNNNNNNNNNNNNNNNNNNNNNNNNNNNNNN
EGS38.166   NNNNNNNNNNNNNNNNNNNNNNNNNNNNNNNNNNNNNNNNNNNNNNNNNN
HUA186145   NNNNNNNNNNNNNNNNNNNNNNNNNNNNNNNNNNNNNNNNNNNNNNNNNN
HUA772      NNNNNNNNNNNNNNNNNNNNNNNNNNNNNNNNNNNNNNNNNNNNNNNNNN
NHJ11923    AGCCGCTCATTGACTTCATGATCAACAGAGGCATGGAAGTCATCGAAGAG
OSC93609    AGCCGCTCATCGACTTCATGATCAACCGAGGCATGGAGGTCATTGAGGAG
OSC93610    AGCCGCTCATCGACTTCATGATCAACCGAGGCATGGAGGTCATTGAGGAG
OSC93623    NNNNNNNNNNNNNNNNNNNNNNNNNNNNNNNNNNNNNNNNNNNNNNNNNN
P.C.546     NNNNNNNNNNNNNNNNNNNNNNNNNNNNNNNNNNNNNNNNNNNNNNNNNN
P.C.602     NNNNNNNNNNNNNNNNNNNNNNNNNNNNNNNNNNNNNNNNNNNNNNNNNN
TBRC7271    NNNNNNNNNNNNNNNNNNNNNNNNNNNNNNNNNNNNNNNNNNNNNNNNNN
TBRC7272    AGCCGCTCATTGACTTTATGATCAATAGGGGTATGGAAGTCATTGAAGAG

ARSEF1564   TACGAACCACTCAGATACCCACACGCTACCAAGATTTTTGTCAACGGGAC
ARSEF6355   NNNNNNNNNNNNNNNNNNNNNNNNNNNNNNNNNNNNNNNNNNNNNNNNNN
ARSEF7518   TACGAACCACTCAGATACCCACACGCTACCAAGATTTTTGTCAACGGGAC
BCC25798    TATGAGCCTCTTCGATACCCCCATGCTACCAAGATTTTCGTCAACGGCAC
BCC27968    NNNNNNNNNNNNNNNNNNNNNNNNNNNNNNNNNNNNNNNNNNNNNNNNNN
BCC39684    TACGAACCTCTTCGTTACCCCCATGCCACCAAGATTTTCGTCAACGGAAC
BCC80733    TACGAACCTCTTCGTTACCCCCATGCCACCAAGATTTTCGTCAACGGAAC
CBS101267   TACGAACCTCTTCGATATCCCCACGCTACCAAGATTTTCGTCAACGGAGT
CBS101270   TACGAACCGCTTAGATATCCTCACGCCACCAAGATCTTCGTCAACGGTAC
CBS116719   TACGAGCCACTGAGGTATCCTCACGCCACCAAGATTTTTGTCAATGGTAC
CBS284.36   TACGAGCCGCTGAGATACCCCCACGCGACCAAGATCTTCGTCAACGGAGT
CBS309.85   TACGAACCTCTTCGATACCCCCACGCCACCAAAATTTTTGTCAACGGCAC
CBS350.85   TACGAACCTCTCCGATACCCCCATGCCACCAAGATTTTCGTTAATGGAAC
CBS431.87   TACGAGCCGCTGAGATACCCCCACGCGACCAAGATCTTCGTCAACGGAGT
CBS458.73   NNNNNNNNNNNNNNNNNNNNNNNNNNNNNNNNNNNNNNNNNNNNNNNNNN
CBS459.73   NNNNNNNNNNNNNNNNNNNNNNNNNNNNNNNNNNNNNNNNNNNNNNNNNN
CBS460.73   NNNNNNNNNNNNNNNNNNNNNNNNNNNNNNNNNNNNNNNNNNNNNNNNNN
CBS532.81   TATGAGCCACTGCGATACCCGCACGCTACAAAGATTTTTGTCAATGGTAC
CBS610.80   TACGAGCCTCTGCGATACCCACATGCCACCAAGATTTTCGTCAACGGCAC
CBS704.86   TACGAACCTCTTCGATATCCCCACGCTACCAAGATTTTCGTCAACGGAGT
DY10501     TACGAACCGCTCAGGTATCCGCACGCCACCAAGATTTTTGTCAACGGTAC
DY10502     TACGAACCGCTCAGGTATCCGCACGCCACCAAGATTTTTGTCAACGGTAC
EFCC5886    NNNNNNNNNNNNNNNNNNNNNNNNNNNNNNNNNNNNNNNNNNNNNNNNNN
EGS38.165   NNNNNNNNNNNNNNNNNNNNNNNNNNNNNNNNNNNNNNNNNNNNNNNNNN
EGS38.166   NNNNNNNNNNNNNNNNNNNNNNNNNNNNNNNNNNNNNNNNNNNNNNNNNN
HUA186145   NNNNNNNNNNNNNNNNNNNNNNNNNNNNNNNNNNNNNNNNNNNNNNNNNN
HUA772      NNNNNNNNNNNNNNNNNNNNNNNNNNNNNNNNNNNNNNNNNNNNNNNNNN
NHJ11923    TACGAACCTCTGCGATACCCACATGCCACCAAGATTTTCGTCAACGGCAC
OSC93609    TACGAACCTCTCAGGTATCCCCATGCCACCAAGATTTTCGTCAACGGCAC
OSC93610    TACGAACCTCTCAGGTATCCCCATGCCACCAAGATTTTCGTCAACGGCAC
OSC93623    NNNNNNNNNNNNNNNNNNNNNNNNNNNNNNNNNNNNNNNNNNNNNNNNNN
P.C.546     NNNNNNNNNNNNNNNNNNNNNNNNNNNNNNNNNNNNNNNNNNNNNNNNNN
P.C.602     NNNNNNNNNNNNNNNNNNNNNNNNNNNNNNNNNNNNNNNNNNNNNNNNNN
TBRC7271    NNNNNNNNNNNNNNNNNNNNNNNNNNNNNNNNNNNNNNNNNNNNNNNNNN
TBRC7272    TACGAACCACTAAGATACCCGCACGCTACCAAGATCTTTGTCAACGGCAC

ARSEF1564   CTGGGTTGGAGTTCACCAGGACCCCAAGCACCTTGCTGACCAGGTATTCG
ARSEF6355   NNNNNNNNNNNNNNNNNNNNNNNNNNNNNNNNNNNNNNNNNNNNNNNNNN
ARSEF7518   CTGGGTTGGAGTTCACCAGGACCCCAAGCACCTTGCTGACCAGGTATTCG
BCC25798    CTGGGTCGGCGTGCATCAAGATCCTAGGCATCTCGTAAACCAAGTCTTTG
BCC27968    NNNNNNNNNNNNNNNNNNNNNNNNNNNNNNNNNNNNNNNNNNNNNNNNNN
BCC39684    CTGGGTTGGCATCCACCAGGATCCCAAGCATCTCGTGAGCCAAGTTTTCG
BCC80733    CTGGGTTGGCATCCACCAGGATCCCAAGCATCTCGTGAGCCAAGTTTTCG
CBS101267   CTGGGTTGGTGTTCACCAAGATCCCAAGCACTTGGTCAACCAAGTCTTTG
CBS101270   CTGGGTTGGTGTTCATCAAGACCCAAAGCACCTCGTCAACCAGGTGTTCG
CBS116719   CTGGGTTGGTGTTCACCAAGACCCTCAACACCTTGCCAGTCAGGTATTTG
CBS284.36   CTGGGTTGGCGTGCACCAAGACCCCAAGCACCTGGTGAGCCAGGTGCTGG
CBS309.85   ATGGGTTGGCGTGCACCAGGACCCTAAGCACCTGGTGCAACAGGTCTTCG
CBS350.85   TTGGGTTGGCGTGCACCAAGATCCGAAGCACCTCGTGAACCAAGTCTTTG
CBS431.87   CTGGGTTGGCGTGCACCAAGACCCCAAGCACCTGGTGAGCCAGGTGCTGG
CBS458.73   NNNNNNNNNNNNNNNNNNNNNNNNNNNNNNNNNNNNNNNNNNNNNNNNNN
CBS459.73   NNNNNNNNNNNNNNNNNNNNNNNNNNNNNNNNNNNNNNNNNNNNNNNNNN
CBS460.73   NNNNNNNNNNNNNNNNNNNNNNNNNNNNNNNNNNNNNNNNNNNNNNNNNN
CBS532.81   CTGGGTTGGCGTTCATCAGGACCCAAAGCACCTGGTCAGTCAGGTATTTG
CBS610.80   TTGGGTTGGCGTACACCAAGACCCCAAGCACCTCGTGAACCAAGTCTTCG
CBS704.86   CTGGGTTGGTGTTCACCAAGATCCCAAGCACTTGGTCAACCAAGTCTTTG
DY10501     CTGGGTCGGAGTTCACCAAGAGCCCAAACACCTTGTCGATCAGGTATTTG
DY10502     CTGGGTCGGAGTTCACCAAGAGCCCAAACACCTTGTCGATCAGGTATTTG
EFCC5886    NNNNNNNNNNNNNNNNNNNNNNNNNNNNNNNNNNNNNNNNNNNNNNNNNN
EGS38.165   NNNNNNNNNNNNNNNNNNNNNNNNNNNNNNNNNNNNNNNNNNNNNNNNNN
EGS38.166   NNNNNNNNNNNNNNNNNNNNNNNNNNNNNNNNNNNNNNNNNNNNNNNNNN
HUA186145   NNNNNNNNNNNNNNNNNNNNNNNNNNNNNNNNNNNNNNNNNNNNNNNNNN
HUA772      NNNNNNNNNNNNNNNNNNNNNNNNNNNNNNNNNNNNNNNNNNNNNNNNNN
NHJ11923    TTGGGTTGGCGTACACCAAGACCCCAAGCACCTCGTGAACCAAGTCTTCG
OSC93609    CTGGGTAGGCGTGCACCAAGACCCAAAGCATCTCGTTAACCAGGTTTTCG
OSC93610    CTGGGTAGGCGTGCACCAAGACCCAAAGCATCTCGTTAACCAGGTTTTCG
OSC93623    NNNNNNNNNNNNNNNNNNNNNNNNNNNNNNNNNNNNNNNNNNNNNNNNNN
P.C.546     NNNNNNNNNNNNNNNNNNNNNNNNNNNNNNNNNNNNNNNNNNNNNNNNNN
P.C.602     NNNNNNNNNNNNNNNNNNNNNNNNNNNNNNNNNNNNNNNNNNNNNNNNNN
TBRC7271    NNNNNNNNNNNNNNNNNNNNNNNNNNNNNNNNNNNNNNNNNNNNNNNNNN
TBRC7272    CTGGGTTGGGGTTCACCAGGACCCTAAGCACCTTGTTGATCAGGTATTCG

ARSEF1564   ACACCCGCCGCAAGTCCTACCTGCAGTATGAGGTGTCTCTTGTCAGAGAA
ARSEF6355   NNNNNNNNNNNNNNNNNNNNNNNNNNNNNNNNNNNNNNNNNNNNNNNNNN
ARSEF7518   ACACCCGCCGCAAGTCCTACCTGCAGTATGAGGTGTCTCTTGTCAGAGAA
BCC25798    ATACTCGACGCAAATCATACCTACAGTACGAGGTCTCCCTAGTGCGAGAT
BCC27968    NNNNNNNNNNNNNNNNNNNNNNNNNNNNNNNNNNNNNNNNNNNNNNNNNN
BCC39684    ACACTCGTCGCAAGTCGTACCTGCAATATGAAGTCTCCCTTGTTCGCGAA
BCC80733    ACACTCGTCGCAAGTCGTACCTGCAATATGAAGTCTCCCTTGTTCGCGAA
CBS101267   ATACGCGCCGCAAGGGTTACTTGCAGTACGAGGTGTCGCTGATTCGTGAC
CBS101270   ACACACGTCGCAAGTCTTACTTGCAGTATGAGGTGTCTCTCATCAGAGAA
CBS116719   ACACTCGTCGCAAGTCCTACCTGCAGTATGAAGTGTCTTTGGTGCGAGAA
CBS284.36   ACACGCGGCGGAAGAGCTACCTCCCGTTCGAGGTGTCCCTCATCAGAGAG
CBS309.85   ATACCCGACGCAAGTCATACCTGCAATACGAGGTTTCCCTTATCCGAGAA
CBS350.85   ACACTCGTCGCAAGTCTTACCTGCAATATGAAGTCTCTCTTGTTCGCGAA
CBS431.87   ACACGCGGCGGAAGAGCTACCTCCCGTTCGAGGTGTCCCTCATCAGAGAG
CBS458.73   NNNNNNNNNNNNNNNNNNNNNNNNNNNNNNNNNNNNNNNNNNNNNNNNNN
CBS459.73   NNNNNNNNNNNNNNNNNNNNNNNNNNNNNNNNNNNNNNNNNNNNNNNNNN
CBS460.73   NNNNNNNNNNNNNNNNNNNNNNNNNNNNNNNNNNNNNNNNNNNNNNNNNN
CBS532.81   ACACGCGTCGCAAATCCTACCTGCAGTATGAGGTGTCTCTCATCAGGGAA
CBS610.80   ACACCCGTCGCAAGTCATACTTGCAGTACGAGGTCTCTCTTGTGCGGGAG
CBS704.86   ATACGCGCCGCAAGGGTTACTTGCAGTACGAGGTGTCGCTGATTCGTGAC
DY10501     ACACCCGTCGCAAGTCCTACCTGCAATATGAGGTGTCTCTCATCCGAGAA
DY10502     ACACCCGTCGCAAGTCCTACCTGCAATATGAGGTGTCTCTCATCCGAGAA
EFCC5886    NNNNNNNNNNNNNNNNNNNNNNNNNNNNNNNNNNNNNNNNNNNNNNNNNN
EGS38.165   NNNNNNNNNNNNNNNNNNNNNNNNNNNNNNNNNNNNNNNNNNNNNNNNNN
EGS38.166   NNNNNNNNNNNNNNNNNNNNNNNNNNNNNNNNNNNNNNNNNNNNNNNNNN
HUA186145   NNNNNNNNNNNNNNNNNNNNNNNNNNNNNNNNNNNNNNNNNNNNNNNNNN
HUA772      NNNNNNNNNNNNNNNNNNNNNNNNNNNNNNNNNNNNNNNNNNNNNNNNNN
NHJ11923    ACACCCGTCGCAAGTCATACTTGCAGTACGAGGTCTCTCTTGTGCGGGAG
OSC93609    ACACTCGTCGCAAGTCATACTTGCAGTACGAGGTTTCTCTCATCAGAGAC
OSC93610    ACACTCGTCGCAAGTCATACTTGCAGTACGAGGTTTCTCTCATCAGAGAC
OSC93623    NNNNNNNNNNNNNNNNNNNNNNNNNNNNNNNNNNNNNNNNNNNNNNNNNN
P.C.546     NNNNNNNNNNNNNNNNNNNNNNNNNNNNNNNNNNNNNNNNNNNNNNNNNN
P.C.602     NNNNNNNNNNNNNNNNNNNNNNNNNNNNNNNNNNNNNNNNNNNNNNNNNN
TBRC7271    NNNNNNNNNNNNNNNNNNNNNNNNNNNNNNNNNNNNNNNNNNNNNNNNNN
TBRC7272    AAACCCGTCGCAAGTCCTACCTGCAGTACGAGGTGTCTCTCATTAGGGAA

ARSEF1564   ATCCGTGACCAGGAATTCAAGATCTTCTCTGATGCTGGCCGAGTCATGCG
ARSEF6355   NNNNNNNNNNNNNNNNNNNNNNNNNNNNNNNNNNNNNNNNNNNNNNNNNN
ARSEF7518   ATCCGTGACCAGGAATTCAAGATCTTCTCTGATGCTGGCCGAGTCATGCG
BCC25798    ATTCGTGATCAGGAATTTAAAATCTTCTCCGACGCCGGCCGAGTCATGCG
BCC27968    NNNNNNNNNNNNNNNNNNNNNNNNNNNNNNNNNNNNNNNNNNNNNNNNNN
BCC39684    ATCCGTGATCAAGAATTCAAGATTTTCTCCGATGCTGGCAGAATTATGCG
BCC80733    ATCCGTGATCAAGAATTCAAGATTTTCTCCGATGCTGGCAGAATTATGCG
CBS101267   ATCCGTGACCAGGAATTCAAGATTTTCTCTGATGCTGGTCGTGTCATGCG
CBS101270   ATTCGTGACCAAGAGTTCAAAATCTTCTCCGATGCTGGCCGCGTCATGCG
CBS116719   ATCCGCGACCAGGAGTTCAAAATCTTCTCCGATGCGGGCCGAGTCATGCG
CBS284.36   ATCAGAGACCAAGAGTTCAAGGTNTTTTNCNACNCNNGACGAGTCATGCG
CBS309.85   ATCCGTGACCAGGAGTTCAAGATCTTTTCCGATGCTGGTAGAGTCATGCG
CBS350.85   ATTCGTGACCAGGAGTTCAAGATCTTTTCCGATGCAGGCAGAGTTATGCG
CBS431.87   ATCAGAGACCAAGAGTTCAAGGTCTTTTCCGACGCGGGACGAGTCATGCG
CBS458.73   NNNNNNNNNNNNNNNNNNNNNNNNNNNNNNNNNNNNNNNNNNNNNNNNNN
CBS459.73   NNNNNNNNNNNNNNNNNNNNNNNNNNNNNNNNNNNNNNNNNNNNNNNNNN
CBS460.73   NNNNNNNNNNNNNNNNNNNNNNNNNNNNNNNNNNNNNNNNNNNNNNNNNN
CBS532.81   ATTCGTGACCAAGAGTTCAAGATCTTCTCCGACGCCGGCAGAGTCATGCG
CBS610.80   ATTCGTGACCAGGAGTTCAAGATCTTTTCCGATGCCGGCAGAGTGATGCG
CBS704.86   ATCCGTGACCAGGAATTCAAGATTTTCTCTGATGCTGGTCGTGTCATGCG
DY10501     ATTCGTGACCAGGAGTTCAAGATCTTCTCTGATGCCGGCCGAGTCATGCG
DY10502     ATTCGTGACCAGGAGTTCAAGATCTTCTCTGATGCCGGCCGAGTCATGCG
EFCC5886    NNNNNNNNNNNNNNNNNNNNNNNNNNNNNNNNNNNNNNNNNNNNNNNNNN
EGS38.165   NNNNNNNNNNNNNNNNNNNNNNNNNNNNNNNNNNNNNNNNNNNNNNNNNN
EGS38.166   NNNNNNNNNNNNNNNNNNNNNNNNNNNNNNNNNNNNNNNNNNNNNNNNNN
HUA186145   NNNNNNNNNNNNNNNNNNNNNNNNNNNNNNNNNNNNNNNNNNNNNNNNNN
HUA772      NNNNNNNNNNNNNNNNNNNNNNNNNNNNNNNNNNNNNNNNNNNNNNNNNN
NHJ11923    ATTCGTGACCAGGAGTTCAAGATCTTTTCCGATGCCGGCAGAGTTATGCG
OSC93609    ATCCGTGACCAGGAATTCAAGATTTTCTCTGATGCAGGCAGGGTCATGCG
OSC93610    ATCCGTGACCAGGAATTCAAGATTTTCTCTGATGCAGGCAGGGTCATGCG
OSC93623    NNNNNNNNNNNNNNNNNNNNNNNNNNNNNNNNNNNNNNNNNNNNNNNNNN
P.C.546     NNNNNNNNNNNNNNNNNNNNNNNNNNNNNNNNNNNNNNNNNNNNNNNNNN
P.C.602     NNNNNNNNNNNNNNNNNNNNNNNNNNNNNNNNNNNNNNNNNNNNNNNNNN
TBRC7271    NNNNNNNNNNNNNNNNNNNNNNNNNNNNNNNNNNNNNNNNNNNNNNNNNN
TBRC7272    ATTCGTGACCAAGAGTTCAAGATCTTCTCTGATGCTGGCCGAGTCATGAG

ARSEF1564   GCCTGTTTTTACTGTGCAAAGTAAAAATGACCCGGAGACTGGCCTTGAAA
ARSEF6355   NNNNNNNNNNNNNNNNNNNNNNNNNNNNNNNNNNNNNNNNNNNNNNNNNN
ARSEF7518   GCCTGTTTTTACTGTGCAAAGTAAAAATGACCCGGAGACTGGCCTTGAAA
BCC25798    GCCTGTCTTTACCGTGCAGCAAGAAGACGACATCGAGACGAGTCTCGAAA
BCC27968    NNNNNNNNNNNNNNNNNNNNNNNNNNNNNNNNNNNNNNNNNNNNNNNNNN
BCC39684    ACCCGTCTTCACTGTTTTGCAGGAAGATGACGCAGAGACTGGTATTGAAA
BCC80733    ACCCGTCTTCACTGTTTTGCAGGAAGATGACGCAGAGACTGGTATTGAAA
CBS101267   ACCAGTCTTCACCGTTCAGCAAGAAGACGATGTAGACACTGGTCTAGAAA
CBS101270   ACCAGTATTCACTGTGGCACAAGAAGACGAAGCAGAGACGGGCTTGGAGA
CBS116719   GCCCGTTTTCACCGTGCAGCAGACAGACGACACAGAGTCTGGCATTGCAA
CBS284.36   CCCCGTCTTCACTGTGCAGCAGGAAGACGACCACGAGACGGGCGTGGGCA
CBS309.85   CCCTGTCTTCACCGTACAGCAAGAAGACGACGCCGACACTGGTATCGAAA
CBS350.85   ACCTGTCTTTACTGTCCAGCAGGAAGATGATGCTGAGACTGGCCTTGAAA
CBS431.87   CCCCGTCTTCACTGTGCAGCAGGAAGACGACCACGAGACTGGCGTGGGCA
CBS458.73   NNNNNNNNNNNNNNNNNNNNNNNNNNNNNNNNNNNNNNNNNNNNNNNNNN
CBS459.73   NNNNNNNNNNNNNNNNNNNNNNNNNNNNNNNNNNNNNNNNNNNNNNNNNN
CBS460.73   NNNNNNNNNNNNNNNNNNNNNNNNNNNNNNNNNNNNNNNNNNNNNNNNNN
CBS532.81   CCCCGTATTTACTGTGCAGCAAGAAGACGACGCGGAGACAGGGTTAGAAA
CBS610.80   ACCCGTATTTACCGTGCAGCAGGAAGACGATGCCGAGACGGGTCTTGATA
CBS704.86   ACCAGTCTTCACCGTTCAGCAAGAAGACGATGTAGACACTGGTCTAGAAA
DY10501     ACCCGTCTTCACAGTGCAGCAGGCAGACGATGCAGAGACCGGCATCGAAA
DY10502     ACCCGTCTTCACAGTGCAGCAGGCAGACGATGCAGAGACCGGCATCGAAA
EFCC5886    NNNNNNNNNNNNNNNNNNNNNNNNNNNNNNNNNNNNNNNNNNNNNNNNNN
EGS38.165   NNNNNNNNNNNNNNNNNNNNNNNNNNNNNNNNNNNNNNNNNNNNNNNNNN
EGS38.166   NNNNNNNNNNNNNNNNNNNNNNNNNNNNNNNNNNNNNNNNNNNNNNNNNN
HUA186145   NNNNNNNNNNNNNNNNNNNNNNNNNNNNNNNNNNNNNNNNNNNNNNNNNN
HUA772      NNNNNNNNNNNNNNNNNNNNNNNNNNNNNNNNNNNNNNNNNNNNNNNNNN
NHJ11923    ACCCGTATTTACCGTGCAGCAGGAAGACGATGCCGAGACGGGTCTTGATA
OSC93609    GCCCGTCTTTACGGTGCAACAGGAAGACGATGCGGAGACTGGTCTTGAAA
OSC93610    GCCCGTCTTTACGGTGCAACAGGAAGACGATGCGGAGACTGGTCTTGAAA
OSC93623    NNNNNNNNNNNNNNNNNNNNNNNNNNNNNNNNNNNNNNNNNNNNNNNNNN
P.C.546     NNNNNNNNNNNNNNNNNNNNNNNNNNNNNNNNNNNNNNNNNNNNNNNNNN
P.C.602     NNNNNNNNNNNNNNNNNNNNNNNNNNNNNNNNNNNNNNNNNNNNNNNNNN
TBRC7271    NNNNNNNNNNNNNNNNNNNNNNNNNNNNNNNNNNNNNNNNNNNNNNNNNN
TBRC7272    GCCCGTTTTCACAGTGCAGCAGAAAGACGACGCAGAGACTGGCCTTGAAA

ARSEF1564   AGGGACAGCTCGGTCTCACCAAGGATTTAGTCAACAGACTGGCGCAAGAG
ARSEF6355   NNNNNNNNNNNNNNNNNNNNNNNNNNNNNNNNNNNNNNNNNNNNNNNNNN
ARSEF7518   AGGGACAGCTCGGTCTCACCAAGGATTTAGTCAACAGACTGGCGCAAGAG
BCC25798    AGGGTCAGCTTGTGCTCACAAAGGATTTGGTCAACAAGCTGGCAGCGGAG
BCC27968    NNNNNNNNNNNNNNNNNNNNNNNNNNNNNNNNNNNNNNNNNNNNNNNNNN
BCC39684    AGGGCCAACTCGCGCTTACAAAAGAGCTAGTCAACAGGCTCGCCCTGGAA
BCC80733    AGGGCCAACTCGCGCTTACAAAAGAGCTAGTCAACAGGCTCGCCCTGGAA
CBS101267   AGGGACAACTTGTCCTGACCAAGGACATCGTTCGCAAGCTGATGCAAGAA
CBS101270   AGGGTCAACTCGTTCTGACCAAAGAATTGGTCAACAAACTTGCGCAGGAA
CBS116719   AGGGTCAGCTGCTTCTTACCAAGGAATTGGTGAACAAACTGGCACAAGAA
CBS284.36   AGGGACAGCTGGTGTTGACCAAGGACCTCGTCAACAGGCTTGCCAAGGAG
CBS309.85   AGGGCCAGCTTCTTCTGACCAAGGACTTGGTTAACAAGCTGGCTCAGGAG
CBS350.85   AGGGCCAGCTTGTACTCACGAAAGATTTGGTCAACAAGCTCGCTCAAGAA
CBS431.87   AGGGACAGCTGGTGTTGACCAAGGACCTCGTCAACAGGCTTGCCAAGGAG
CBS458.73   NNNNNNNNNNNNNNNNNNNNNNNNNNNNNNNNNNNNNNNNNNNNNNNNNN
CBS459.73   NNNNNNNNNNNNNNNNNNNNNNNNNNNNNNNNNNNNNNNNNNNNNNNNNN
CBS460.73   NNNNNNNNNNNNNNNNNNNNNNNNNNNNNNNNNNNNNNNNNNNNNNNNNN
CBS532.81   AAGGCCAGCTTGTTCTGACAAAGGATTTGGTCAACAAACTAGCACAAGAG
CBS610.80   AAGGTCAGCTTGTGCTCACGAAGGATTTGGTCAACAAGCTTGCCGAGGAG
CBS704.86   AGGGACAACTTGTCCTGACCAAGGACATCGTTCGCAAGCTGATGCAAGAA
DY10501     AGGGCCAGCTTCTTCTGACCAAGGATTTGGTCAACAAACTGGCACAGGAA
DY10502     AGGGCCAGCTTCTTCTGACCAAGGATTTGGTCAACAAACTGGCACAGGAA
EFCC5886    NNNNNNNNNNNNNNNNNNNNNNNNNNNNNNNNNNNNNNNNNNNNNNNNNN
EGS38.165   NNNNNNNNNNNNNNNNNNNNNNNNNNNNNNNNNNNNNNNNNNNNNNNNNN
EGS38.166   NNNNNNNNNNNNNNNNNNNNNNNNNNNNNNNNNNNNNNNNNNNNNNNNNN
HUA186145   NNNNNNNNNNNNNNNNNNNNNNNNNNNNNNNNNNNNNNNNNNNNNNNNNN
HUA772      NNNNNNNNNNNNNNNNNNNNNNNNNNNNNNNNNNNNNNNNNNNNNNNNNN
NHJ11923    AAGGTCAGCTTGTACTCACGAAGGATTTGGTCAACAAGCTTGCCGAGGAG
OSC93609    AGGGTCAGCTTGTTCTAACAAAGGACTTGGTCAACAAATTGGCACAGGAA
OSC93610    AGGGTCAGCTTGTTCTAACAAAGGACTTGGTCAACAAATTGGCACAGGAA
OSC93623    NNNNNNNNNNNNNNNNNNNNNNNNNNNNNNNNNNNNNNNNNNNNNNNNNN
P.C.546     NNNNNNNNNNNNNNNNNNNNNNNNNNNNNNNNNNNNNNNNNNNNNNNNNN
P.C.602     NNNNNNNNNNNNNNNNNNNNNNNNNNNNNNNNNNNNNNNNNNNNNNNNNN
TBRC7271    NNNNNNNNNNNNNNNNNNNNNNNNNNNNNNNNNNNNNNNNNNNNNNNNNN
TBRC7272    AGGGCCAGCTTGGTCTGACCAAGGATTTGGTCAACAAGCTGGCGCAAGAG

ARSEF1564   CAAGCCGACCCGCCAGATGATCCAGAAATGAAGACGGGTTGGGAGGGCTT
ARSEF6355   NNNNNNNNNNNNNNNNNNNNNNNNNNNNNNNNNNNNNNNNNNNNNNNNNN
ARSEF7518   CAAGCCGACCCGCCAGATGATCCAGAAATGAAGACGGGTTGGGAGGGCTT
BCC25798    CAGGCAGAGCCCCCTGACGATGCGGATACGAAGATTGGCTGGGAGGGTTT
BCC27968    NNNNNNNNNNNNNNNNNNNNNNNNNNNNNNNNNNNNNNNNNNNNNNNNNN
BCC39684    CAGGCTGACCCACCTGATGATCCGGAGATGAAGACAGGATGGGAGGGCCT
BCC80733    CAGGCTGACCCACCTGATGATCCGGAGATGAAGACAGGATGGGAGGGCCT
CBS101267   CAAGCCGAACCTCCTGATGATCCAGAAATGAAGGTCGGCTGGGAGGGCTT
CBS101270   CAAGCCGACCCACCGGATGACCCAGAGTTGAAGATGGGCTGGGAGGGTTT
CBS116719   CAAGCCGAGCCACCTGATGACCCAGAAATGAAGATGGGCTGGGAGGGTCT
CBS284.36   CAGTCCGAGCCGCCAGAGGACCCGAGCATGAAGCTGGGCTGGGAAGGCCT
CBS309.85   CAGGCCGACCCGCCGGATGATCCGGAAATGAAGATTGGTTGGGAAGGCTT
CBS350.85   CAGGCTGACCCGCCTGATGACCCAGAAATGAAGATAGGCTGGGAAGGCCT
CBS431.87   CAGTCCGAGCCGCCAGAGGACCCGAGCATGAAGCTGGGCTGGGAAGGCCT
CBS458.73   NNNNNNNNNNNNNNNNNNNNNNNNNNNNNNNNNNNNNNNNNNNNNNNNNN
CBS459.73   NNNNNNNNNNNNNNNNNNNNNNNNNNNNNNNNNNNNNNNNNNNNNNNNNN
CBS460.73   NNNNNNNNNNNNNNNNNNNNNNNNNNNNNNNNNNNNNNNNNNNNNNNNNN
CBS532.81   CAAGCCGATCCTCCTGATGATCCGGAGCTCAAGATGGGTTGGGAAGGGTT
CBS610.80   CAGGCAGATCCGTCTGACGACCCCGAGCGGAAGATTGGCTGGGAGAGCTT
CBS704.86   CAAGCCGAACCTCCTGATGATCCAGAAATGAAGGTCGGCTGGGAGGGCTT
DY10501     CAGGCCGACCCACCTGATGATCCAGAGCAGAAGACAGGCTGGGAGGGACT
DY10502     CAGGCCGACCCACCTGATGATCCAGAGCAGAAGACAGGCTGGGAGGGACT
EFCC5886    NNNNNNNNNNNNNNNNNNNNNNNNNNNNNNNNNNNNNNNNNNNNNNNNNN
EGS38.165   NNNNNNNNNNNNNNNNNNNNNNNNNNNNNNNNNNNNNNNNNNNNNNNNNN
EGS38.166   NNNNNNNNNNNNNNNNNNNNNNNNNNNNNNNNNNNNNNNNNNNNNNNNNN
HUA186145   NNNNNNNNNNNNNNNNNNNNNNNNNNNNNNNNNNNNNNNNNNNNNNNNNN
HUA772      NNNNNNNNNNNNNNNNNNNNNNNNNNNNNNNNNNNNNNNNNNNNNNNNNN
NHJ11923    CAGGCAGATCCGTCTGACGACCCCGAGCTGAAGATTGGCTGGGAGAGCTT
OSC93609    CAAGCCGACCCCCCAGATAACCCAGAAATGAAGATTGGCTGGGAGGGCCT
OSC93610    CAAGCCGACCCCCCAGATAACCCAGAAATGAAGATTGGCTGGGAGGGCCT
OSC93623    NNNNNNNNNNNNNNNNNNNNNNNNNNNNNNNNNNNNNNNNNNNNNNNNNN
P.C.546     NNNNNNNNNNNNNNNNNNNNNNNNNNNNNNNNNNNNNNNNNNNNNNNNNN
P.C.602     NNNNNNNNNNNNNNNNNNNNNNNNNNNNNNNNNNNNNNNNNNNNNNNNNN
TBRC7271    NNNNNNNNNNNNNNNNNNNNNNNNNNNNNNNNNNNNNNNNNNNNNNNNNN
TBRC7272    CAAGCCGACCCACCTGATGATCCAGAAATGAAGATGGGTTGGGAGGGTCT

ARSEF1564   GATCAAAGCTGGCGCTGTCGAGTATCTAGACGCTGAAGAAGAGGAGACGT
ARSEF6355   NNNNNNNNNNNNNNNNNNNNNNNNNNNNNNNNNNNNNNNNNNNNNNNNNN
ARSEF7518   GATCAAAGCTGGCGCTGTCGAGTATCTAGACGCTGAAGAAGAGGAGACGT
BCC25798    GATCAAGGCTGGCGCCATCGAGTATCTCGATGCTGAAGAGGAGGAGACAT
BCC27968    NNNNNNNNNNNNNNNNNNNNNNNNNNNNNNNNNNNNNNNNNNNNNNNNNN
BCC39684    TATCAAGGCCGGCGCCATTGAGTACCTCGATGCTGAGGAAGAGGAGACAT
BCC80733    TATCAAGGCCGGCGCCATTGAGTACCTCGATGCTGAGGAAGAGGAGACAT
CBS101267   GATCAAGGCTGGAGCTGTCGAATACTTGGATGCAGAAGAAGAAGAAACTT
CBS101270   GATCAAAGCTGGTGCGATCGAATATCTGGATGCTGAAGAAGAGGAGACGT
CBS116719   GATCAAAGCTGGCGCGATTGAGTATCTGGACGCTGAAGAAGAGGAGACTT
CBS284.36   GATCAAGGCTGGTGCGGTGGAGTACCTGGACGCGGAGGAAGAGGAGACAT
CBS309.85   GATCAAGGAGGGTGCGATCGAGTACCTAGATGCCGAGGAAGAAGAGACGT
CBS350.85   GATTAAGGCCGGCGCTATCGAATATCTCGATGCCGAAGAAGAAGAGACGT
CBS431.87   GATCAAGGCTGGTGCGGTGGAGTACCTGGACGCGGAGGAAGAGGAGACAT
CBS458.73   NNNNNNNNNNNNNNNNNNNNNNNNNNNNNNNNNNNNNNNNNNNNNNNNNN
CBS459.73   NNNNNNNNNNNNNNNNNNNNNNNNNNNNNNNNNNNNNNNNNNNNNNNNNN
CBS460.73   NNNNNNNNNNNNNNNNNNNNNNNNNNNNNNNNNNNNNNNNNNNNNNNNNN
CBS532.81   GATCAAGGCCGGCGCAATCGAGTATCTGGATGCCGAAGAAGAGGAAACTT
CBS610.80   GATCAAGGCCGGCGCCATCGAGTATCTGGATGCTGAAGAAGAGGAGACGT
CBS704.86   GATCAAGGCTGGAGCTGTCGAATACTTGGATGCAGAAGAAGAAGAAACTT
DY10501     GATCAAAGCTGGTGCTGTTGAGTATCTGGACGCCGAGGAAGAGGAAACGT
DY10502     GATCAAAGCTGGTGCTGTTGAGTATCTGGACGCCGAGGAAGAGGAAACGT
EFCC5886    NNNNNNNNNNNNNNNNNNNNNNNNNNNNNNNNNNNNNNNNNNNNNNNNNN
EGS38.165   NNNNNNNNNNNNNNNNNNNNNNNNNNNNNNNNNNNNNNNNNNNNNNNNNN
EGS38.166   NNNNNNNNNNNNNNNNNNNNNNNNNNNNNNNNNNNNNNNNNNNNNNNNNN
HUA186145   NNNNNNNNNNNNNNNNNNNNNNNNNNNNNNNNNNNNNNNNNNNNNNNNNN
HUA772      NNNNNNNNNNNNNNNNNNNNNNNNNNNNNNNNNNNNNNNNNNNNNNNNNN
NHJ11923    GATCAAGGCCGGCGCCATCGAGTATCTGGATGCTGAAGAAGAGGAGACGT
OSC93609    GATCAAGGCAGGTGCGATCGAGTACCTCGATGCGGAAGAGGAAGAGACAT
OSC93610    GATCAAGGCAGGTGCGATCGAGTACCTCGATGCGGAAGAGGAAGAGACAT
OSC93623    NNNNNNNNNNNNNNNNNNNNNNNNNNNNNNNNNNNNNNNNNNNNNNNNNN
P.C.546     NNNNNNNNNNNNNNNNNNNNNNNNNNNNNNNNNNNNNNNNNNNNNNNNNN
P.C.602     NNNNNNNNNNNNNNNNNNNNNNNNNNNNNNNNNNNNNNNNNNNNNNNNNN
TBRC7271    NNNNNNNNNNNNNNNNNNNNNNNNNNNNNNNNNNNNNNNNNNNNNNNNNN
TBRC7272    AATCAAAGCTGGCGCGGTTGAGTATCTGGATGCCGAAGAAGAGGAGACGT

ARSEF1564   CAATGATTTGCATGACCCCGGAGGATCTGGAGCTTT-ATAGACTTCAGAA
ARSEF6355   NNNNNNNNNNNNNNNNNNNNNNNNNNNNNNNNNNNNNNNNNNNNNNNNNN
ARSEF7518   CAATGATTTGCATGACCCCGGAGGATCTGGAGCTTT-ATAGACTTCAGAA
BCC25798    CGATGATCTGCATGACGCCAGAAGATCTGGAGCTGT-ATAGGCTTCAGAA
BCC27968    NNNNNNNNNNNNNNNNNNNNNNNNNNNNNNNNNNNNNNNNNNNNNNNNNN
BCC39684    CCATGATTTGCATGACCCCCGAAGATCTGGAGTTTT-ACAGGCTGCAAAA
BCC80733    CCATGATTTGCATGACCCCCGAAGATCTGGAGTTTT-ACAGGCTGCAAAA
CBS101267   CGATGATCTGCATGACTCCAGAGGATCTTGAGTTTT-ACAGATTGCAGAA
CBS101270   CAATGATCTGCATGACGCCAGAAGATTTGGAGCTTT-ACAGACTTCAAAA
CBS116719   CGATGATCTGCATGACCCCGGAGGATTTGGAGCTTT-ACAGACTTCAAAA
CBS284.36   CCATGATCTGCATGACGCCCGAGGACCTGGAGCTCT-ACCGCCTCCAGAA
CBS309.85   CTATGATTTGCATGACTCCGGAAGACTTGGAGCTCT-ACAGACTTCAGAA
CBS350.85   CCATGATTTGCATGACGCCCGAAGACCTCGAGCTTT-ACAGACTGCAAAA
CBS431.87   CCATGATCTGCATGACGCCCGAGGACCTGGAGCTCT-ACCGCTTCCAGAA
CBS458.73   NNNNNNNNNNNNNNNNNNNNNNNNNNNNNNNNNNNNNNNNNNNNNNNNNN
CBS459.73   NNNNNNNNNNNNNNNNNNNNNNNNNNNNNNNNNNNNNNNNNNNNNNNNNN
CBS460.73   NNNNNNNNNNNNNNNNNNNNNNNNNNNNNNNNNNNNNNNNNNNNNNNNNN
CBS532.81   CAATGATTTGCATGACGCCAGAGGATTTGGAGCTGT-ACAGGCTTCAAAA
CBS610.80   CGATGATTTGTATGACGCCGGAAGATTTGGAGTTTT-ACAGACTGCAAAA
CBS704.86   CGATGATCTGCATGACTCCAGAGGATCTTGAGTTTT-ACAGATTGCAGAA
DY10501     CGATGATATGCATGACACCGGAGGATTTGGAGCTTT-ACCGGCTTCAAAA
DY10502     CGATGATATGCATGACACCGGAGGATTTGGAGCTTT-ACCGGCTTCAAAA
EFCC5886    NNNNNNNNNNNNNNNNNNNNNNNNNNNNNNNNNNNNNNNNNNNNNNNNNN
EGS38.165   NNNNNNNNNNNNNNNNNNNNNNNNNNNNNNNNNNNNNNNNNNNNNNNNNN
EGS38.166   NNNNNNNNNNNNNNNNNNNNNNNNNNNNNNNNNNNNNNNNNNNNNNNNNN
HUA186145   NNNNNNNNNNNNNNNNNNNNNNNNNNNNNNNNNNNNNNNNNNNNNNNNNN
HUA772      NNNNNNNNNNNNNNNNNNNNNNNNNNNNNNNNNNNNNNNNNNNNNNNNNN
NHJ11923    CGATGATTTGTATGACGCCGGAAGATTTGGAGTTTTTACAGGCTGCAAAA
OSC93609    CGATGATCTGCATGACTCCTGAAGATCTGGAGCTTT-ATAGACTTCAAAA
OSC93610    CGATGATCTGCATGACTCCTGAAGATCTGGAGCTTT-ATAGACTTCAAAA
OSC93623    NNNNNNNNNNNNNNNNNNNNNNNNNNNNNNNNNNNNNNNNNNNNNNNNNN
P.C.546     NNNNNNNNNNNNNNNNNNNNNNNNNNNNNNNNNNNNNNNNNNNNNNNNNN
P.C.602     NNNNNNNNNNNNNNNNNNNNNNNNNNNNNNNNNNNNNNNNNNNNNNNNNN
TBRC7271    NNNNNNNNNNNNNNNNNNNNNNNNNNNNNNNNNNNNNNNNNNNNNNNNNN
TBRC7272    CTATGATCTGCATGACCCCGGAGGATTTGGAGCTCT-ATAGACTTCAAAA

ARSEF1564   AGCGGGTGTAGCTGTCGACGACGAC-CATGGCGATGATCTGAACAAGCGC
ARSEF6355   NNNNNNNNNNNNNNNNNNNNNNNNNNNNNNNNNNNNNNNNNNNNNNNNNN
ARSEF7518   AGCGGGTGTAGCTGTCGACGACGAC-CATGGCGATGATCTGAACAAGCGC
BCC25798    AGCAGGCGTGGCTGTGGATGATGAT-CCTGGCGACGATCTAAATAAGCGT
BCC27968    NNNNNNNNNNNNNNNNNNNNNNNNNNNNNNNNNNNNNNNNNNNNNNNNNN
BCC39684    GGCTGGTTTGGCGGTAGACGACGAT-CAAGGTGATGACTTGAATAAGCGT
BCC80733    GGCTGGTTTGGCGGTAGACGACGAT-CAAGGTGATGACTTGAATAAGCGT
CBS101267   GGCCGGTGTAGCAATGGATGATGAC-CCCGGTGACAACCCAAACAAGCGT
CBS101270   GGCGGGCGTGGCTGTTGATGATGAC-CCCGGCGATGACATGAACAAACGT
CBS116719   GGCAGGCGAACCTGTCGGTGACGAC-CACGGTGGTGATTTAAACAAACGT
CBS284.36   GGCCGGCGTTGCAGTGGACGATGAC-CCTGGCGATGACCTTAACAAGCGG
CBS309.85   GGCAGGTGTTGCCGTGGATGACGAC-CCTGGTGACGATCTGAACAAGCGT
CBS350.85   GGCCGGCGTGGCTGTTGACGATGAT-CCTGGTGACGACTTGAATAAGCGT
CBS431.87   GGCCGGCGTTGCAGTGGATGATGAG-CCTGGCGATGACCTTAACAAGCGG
CBS458.73   NNNNNNNNNNNNNNNNNNNNNNNNNNNNNNNNNNNNNNNNNNNNNNNNNN
CBS459.73   NNNNNNNNNNNNNNNNNNNNNNNNNNNNNNNNNNNNNNNNNNNNNNNNNN
CBS460.73   NNNNNNNNNNNNNNNNNNNNNNNNNNNNNNNNNNNNNNNNNNNNNNNNNN
CBS532.81   AGCGGGCGTTGCAGTTGATGATGAC-CCAGGCGACGATTTGAACAAGCGT
CBS610.80   GGCTGGCGTGGCTATGGATGACGAC-CCCGGCGACGACTTGAACAAGCGT
CBS704.86   GGCCGGTGTAGCAATGGATGATGAC-CCCGGTGACAACCCAAACAAGCGT
DY10501     AGCGGGATTGCCTGTCAATGACGAAGCCCGGTGACGATTTGAACAAGCGA
DY10502     AGCGGGATTGCCTGTCAATGACGAAGCCCGGTGACGATTTGAACAAGCGA
EFCC5886    NNNNNNNNNNNNNNNNNNNNNNNNNNNNNNNNNNNNNNNNNNNNNNNNNN
EGS38.165   NNNNNNNNNNNNNNNNNNNNNNNNNNNNNNNNNNNNNNNNNNNNNNNNNN
EGS38.166   NNNNNNNNNNNNNNNNNNNNNNNNNNNNNNNNNNNNNNNNNNNNNNNNNN
HUA186145   NNNNNNNNNNNNNNNNNNNNNNNNNNNNNNNNNNNNNNNNNNNNNNNNNN
HUA772      NNNNNNNNNNNNNNNNNNNNNNNNNNNNNNNNNNNNNNNNNNNNNNNNNN
NHJ11923    G-CTGGCGTTGCCATGGATGACGAC-CCCGGTGACGACTTGAACAAGNGT
OSC93609    GGCTGGCGTGGCCGTAGATGATGAC-CCAGGCGACGATATGAATAAACGT
OSC93610    GGCTGGCGTGGCCGTAGATGATGAC-CCAGGCGACGATATGAATAAACGT
OSC93623    NNNNNNNNNNNNNNNNNNNNNNNNNNNNNNNNNNNNNNNNNNNNNNNNNN
P.C.546     NNNNNNNNNNNNNNNNNNNNNNNNNNNNNNNNNNNNNNNNNNNNNNNNNN
P.C.602     NNNNNNNNNNNNNNNNNNNNNNNNNNNNNNNNNNNNNNNNNNNNNNNNNN
TBRC7271    NNNNNNNNNNNNNNNNNNNNNNNNNNNNNNNNNNNNNNNNNNNNNNNNNN
TBRC7272    AGCAGGTTTACCTGTCGGTGACGAC-CCTGGCGATGATATGAACAAGCGC

ARSEF1564   CTGAAGACTAAAACCAACCCAACTACACACATGTACACTCACTGTGAAAT
ARSEF6355   NNNNNNNNNNNNNNNNNNNNNNNNNNNNNNNNNNNNNNNNNNNNNNNNNN
ARSEF7518   CTGAAGACTAAAACCAACCCAACTACACACATGTACACTCACTGTGAAAT
BCC25798    TTAAAGACCAGAACGAATCCCACCACACATATGTACACTCACTGTGAAAT
BCC27968    NNNNNNNNNNNNNNNNNNNNNNNNNNNNNNNNNNNNNNNNNNNNNNNNNN
BCC39684    CTGAAGACCAAGACAAACCCGACAACCCACATGTACACGCATTGCGAAAT
BCC80733    CTGAAGACCAAGACAAACCCGACAACCCACATGTACACGCATTGCGAAAT
CBS101267   CTGAAGACCAAAACCAACCCTACCACCCACATGTACACGCATTGTGAGAT
CBS101270   CTGAAGACAAAGACAAACCCCACGACTCACATGTACACCCACTGTGAAAT
CBS116719   TTAAAGACTAAAACGAACCCAACCACTCACATGTACACTCACTGCGAAAT
CBS284.36   CTGAAGACGAGGACCAACCCGACGACACACATGTACACCCACTGCGAGAT
CBS309.85   CTCAAGACAAAGACGAACCCTACCACCCACATGTACACTCATTGCGAAAT
CBS350.85   CTGAAGACCAAGACGAACCCAACAACCCACATGTACACGCATTGCGAAAT
CBS431.87   CTGTAGACGAGGACCAACCCGACGACACACATGTACACCCATGTCGAGAT
CBS458.73   NNNNNNNNNNNNNNNNNNNNNNNNNNNNNNNNNNNNNNNNNNNNNNNNNN
CBS459.73   NNNNNNNNNNNNNNNNNNNNNNNNNNNNNNNNNNNNNNNNNNNNNNNNNN
CBS460.73   NNNNNNNNNNNNNNNNNNNNNNNNNNNNNNNNNNNNNNNNNNNNNNNNNN
CBS532.81   TTGAAGACCAAGACGAATCCCACCACTCACATGTACACTCACTGTGAAAT
CBS610.80   CTGAAGACCAAGACAAACCCGACCACACACATGTACACTCACTGTGAAAT
CBS704.86   CTGAAGACCAAAACCAACCCTACCACCCACATGTACACGCATTGTGAGAT
DY10501     CTGAGACTAAAACC--ACCCCACA-CTCACATATATACTCACTGCGAGAT
DY10502     CTGAGACTAAAACCCAACCCCACAACTCACATATATACTCACTGCGAGAT
EFCC5886    NNNNNNNNNNNNNNNNNNNNNNNNNNNNNNNNNNNNNNNNNNNNNNNNNN
EGS38.165   NNNNNNNNNNNNNNNNNNNNNNNNNNNNNNNNNNNNNNNNNNNNNNNNNN
EGS38.166   NNNNNNNNNNNNNNNNNNNNNNNNNNNNNNNNNNNNNNNNNNNNNNNNNN
HUA186145   NNNNNNNNNNNNNNNNNNNNNNNNNNNNNNNNNNNNNNNNNNNNNNNNNN
HUA772      NNNNNNNNNNNNNNNNNNNNNNNNNNNNNNNNNNNNNNNNNNNNNNNNNN
NHJ11923    CTGAAGANNNNNNNNNNNNNNNNNNNNNNNNNNNNNNNNNNNNNNNNNNN
OSC93609    CTGAAGACGAAGACGAACCCAACAACCCATATGTACACTCACTGCGAAAT
OSC93610    CTGAAGACGAAGACGAACCCAACAACCCATATGTACACTCACTGCGAAAT
OSC93623    NNNNNNNNNNNNNNNNNNNNNNNNNNNNNNNNNNNNNNNNNNNNNNNNNN
P.C.546     NNNNNNNNNNNNNNNNNNNNNNNNNNNNNNNNNNNNNNNNNNNNNNNNNN
P.C.602     NNNNNNNNNNNNNNNNNNNNNNNNNNNNNNNNNNNNNNNNNNNNNNNNNN
TBRC7271    NNNNNNNNNNNNNNNNNNNNNNNNNNNNNNNNNNNNNNNNNNNNNNNNNN
TBRC7272    CTGAAGACAAAAACCAACCCAACCACTCACAAGTACACTCACTGCGAAAT

ARSEF1564   TCACCCGAGATGGACACCACCAAGTGGTCCGAGGCCCGTTACCAGGAAAT
ARSEF6355   NNNNNNNAGATGGACACCACTCAGTGGTCTGAGAACCGTTTCCAGGAAAT
ARSEF7518   TCACCCGAGATGGACACCACCAAGTGGTCCGAGGCCCGTTACCAGGAAAT
BCC25798    CCATCCGAGATGGACACCACTCAGTGGTCCGAGAACCGTTTCCAGGAAAT
BCC27968    NNNNNNNAGATGGACACCACGCAGTGGTCCGAGGCTCGTTTCCAGGAAAT
BCC39684    TCATCCAAGATGGACACTACAAAGTGGTCTGAGAACCGTTTCCAGGAAAT
BCC80733    TCATCCANNNNNNNNNNNNNNNNNNNNNNNNNNNNNNNNNNNNNNNNNNN
CBS101267   TCATCCCAGATGGACACTGCCAAGTGGTCCGAGGCCCGTTACCAGGAAAT
CBS101270   TCATCCAAGATGGACACTGCTCAGTGGGCCGAGGCCCGTTACCAGGAGAT
CBS116719   CCATCCAAGATGGACACCACCCAGTGGTCCGAGAGCCGTTTCCAGGAAAT
CBS284.36   TCACCCCAGATGGACACCACCAAGTGGTCTGAGGCCCGTTTCCAGGAGAT
CBS309.85   TCACCCAAGATGGACACCACCAAGTGGTCTGAGGCCCGTTTCCAGGAAAT
CBS350.85   TCACCCAAGATGGACACCACCAAGTGGTCTGAGGCCCGTTACCAGGAAAT
CBS431.87   TCACCCCAGATGGACACCACCAAGTGGTCTGAGGCCCGTTTCCAGGAGAT
CBS458.73   NNNNNNNNNNNNNNNNNNNNNNNNNNNNNNNNNNNNNNNNNNNNNNNNNN
CBS459.73   NNNNNNNNNNNNNNNNNNNNNNNNNNNNNNNNNNNNNNNNNNNNNNNNNN
CBS460.73   NNNNNNNNNNNNNNNNNNNNNNNNNNNNNNNNNNNNNNNNNNNNNNNNNN
CBS532.81   CCATCCCAGATGGACACTGCTCAGTGGGCCGAGGCTCGTTACCAGGAAAT
CBS610.80   CCACCCAAGATGGACACGACTCAGTGGTCCGAGGCTCGTTTCCAGGAAAT
CBS704.86   TCATCCCAGATGGACACTGCCAAGTGGTCCGAGGCCCGTTACCAGGAAAT
DY10501     TCATCCAAGATGGACACCACCAAGTGGTCCGAGGCCCGTTTCCAGGAAAT
DY10502     TCATCCAAGATGGACACCACCAAGTGGTCCGAGGCCCGTTTCCAGGAAAT
EFCC5886    NNNNNNNAGATGGACACCGCCAAGTGGTCTGAGACCCGTCTCCAGGAAAT
EGS38.165   NNNNNNNAGATGGACACCGCCAACTGGGCCGAGGCCCGCTATCTGGAAAT
EGS38.166   NNNNNNNAGATGGACACCGCCAACTGGGCCGAGGCCCGCTATCTGGAAAT
HUA186145   NNNNNNNAGATGGACACTGCTCAGTGGGCCGAAGCTCGTTACCAGGAAAT
HUA772      NNNNNNNAGATGGACACTGCTCAGTGGGCCGAAGCTCGTTACCAGGAAAT
NHJ11923    NNNNNNNAGATGGACACGACTCAGTGGTCCGAGGCTCGTTTCCAGGAAAT
OSC93609    CCACCCGAGATGGACACTGCTCAGTGGGCCGAGGCTCGTTACCAGGAAAT
OSC93610    CCACCCGAGATGGACACTGCTCAGTGGGCCGAGGCTCGTTACCAGGAAAT
OSC93623    NNNNNNNAGATGGACACCGCCAAGTGGTCTGAGGCCCGTCTCCAGGAAAT
P.C.546     NNNNNNNAGATGGACACCACCCAGTGGTCTGAGAACCGTTTCCAGGAAAT
P.C.602     NNNNNNNAGATGGACACCACCGGGTGGTCTGAGAACCGTTTCCAGGAAAT
TBRC7271    NNNNNNNGGACGAATA-TGACCCGTGGATTGAGGCCCGTTACCTTGAGAT
TBRC7272    TCACCCAGGACGAATA-TGACCCGTGGATTGAGGCCCGTTACCTTGAGAT

ARSEF1564   CATCAAGGAGACTTCCAGCTTCATCAAGAAGGTTGGCTACAACCCCAAGG
ARSEF6355   CATCAAGGAGACCTCCAACTTTATCAAGAAGGTTGGCTACAACCCCAAGA
ARSEF7518   CATCAAGGAGACTTCCAGCTTCATCAAGAAGGTTGGCTACAACCCCAAGG
BCC25798    CATCAAGGAGACTTCCAACTTCATCAAGAAGGTCGGCTACAACCCCAAGA
BCC27968    CATCAAGGAGACTTCCAACTTCATCAAGAAGGTCGGCTACAACCCCAAGA
BCC39684    CATCAAGGAGACTTCCAACTTCATCAAGAAGGTCGGCTACAATCCCAAGA
BCC80733    NNNNNNNNNNNNNNNNNNNNNNNNNNNNNNNNNNNNNNNNNNNNNNNNNN
CBS101267   CATCAAGGAGACTTCCAACTTCGTCAAGAAGGTCGGATACAACCCCAAGA
CBS101270   TATCAAGGAGACCTCCAACTTCATCAAGAAGGTCGGCTACAACCCCAAGA
CBS116719   TATCAAGGAGACCTCCAACTTCATCAAGAAGGTCGGCTTCAACCCCAAGA
CBS284.36   CATCAAGGAGACCTCCAACTTCATCAAGAAGGTCGGCTACAACCCCAAGA
CBS309.85   CATCAAGGAGACTTCCAACTTCATCAAGAAGGTCGGCTACAACCCCAAGA
CBS350.85   CATCAAGGAGACTTCCAACTTCATCAAGAAGGTCGGCTACAACCCCAAGA
CBS431.87   CATCAAGGAGACCTCCAACTTCATCAAGAAGGTCGGCTACAACCCCAAGA
CBS458.73   NNNNNNNNNNNNNNNNNNNNNNNNNNNNNNNNNNNNNNNNNNNNNNNNNN
CBS459.73   NNNNNNNNNNNNNNNNNNNNNNNNNNNNNNNNNNNNNNNNNNNNNNNNNN
CBS460.73   NNNNNNNNNNNNNNNNNNNNNNNNNNNNNNNNNNNNNNNNNNNNNNNNNN
CBS532.81   CATCAAGGAGACTTCCAACTTCATCAAGAAGGTCGGCTACAACCCCAAGA
CBS610.80   CATCAAGGAGACATCCAACTTCATCAAGAAGGTCGGCTACAACCCCAAGA
CBS704.86   CATCAAGGAGACTTCCAACTTCGTCAAGAAGGTCGGATACAACCCCAAGA
DY10501     CATCAAGGAGACTTCCAGCTTCATCAAGAAGGTTGGCTACAACCCCAAGA
DY10502     CATCAAGGAGACTTCCAGCTTCATCAAGAAGGTTGGCTACAACCCCAAGA
EFCC5886    TGTCAAGGAGACCTCCAGCTTCATCAAGAAGGTCGGCTTCAACCCCGACA
EGS38.165   TGTCAAGGAGACCTCCACCTTTCTCAAGAAGATCGGCTACGACCCCAAGG
EGS38.166   TGTCAAGGAGACCTCCACCTTTCTCAAGAAGATCGGCTACGACCCCAAGG
HUA186145   TATCAAGGAGACCTCCAACTTCATCAAGAAGGTCGGCTACAACCCCAAGA
HUA772      TATCAAGGAGACCTCCAACTTCATCAAGAAGGTCGGCTACAACCCCAAGA
NHJ11923    CATCAAGGAGACATCCAACTTCATCAAGAAGGTCGGCTACAACCCCAAGA
OSC93609    CATCAAGGAGACCTCCAACTTCATCAAGAAGGTCGGCTACAACCCCAAGA
OSC93610    CATCAAGGAGACCTCCAACTTCATCAAGAANGTCGGCTACAACCCCAAGA
OSC93623    CGTCAAGGAGACCTCCAGCTTCATCAAGAAGGTCGGCTTCAACCCCGACA
P.C.546     CATCAAGGAGACTTCCAACTTCATCAAGAAGGTCGGCTACAACCCCAAGA
P.C.602     CATCAAGGAGACTTCCAACTTCATCAAGAAGGTCGGCTTCAACCCCAAGA
TBRC7271    CATCAAGGAGACCTCCAACTTCATCAAGAAGGTTGGCTACAACCCCAAGA
TBRC7272    CATCAAGGAGACCTCCAACTTCATCAAGAAGGTTGGCTACAACCCCAAGA

ARSEF1564   CTGTTGCTTTCGTCCCCATCTCCGGTTTCAACGGCGACAACATGCTTGAG
ARSEF6355   CTGTTGCCTTCGTTCCCATCTCTGGTTTCCACGGCGACAACATGCTTGAG
ARSEF7518   CTGTTGCTTTCGTCCCCATCTCCGGTTTCAACGGCGACAACATGCTTGAG
BCC25798    CTGTTGCCTTCGTTCCCATCTCTGGCTTCAACGGCGACAACATGCTTGAG
BCC27968    CTGTTGCCTTTGTCCCCATCTCCGGCTTCAACGGCGACAACATGCTCGAG
BCC39684    CTGTTGCCTTTGTCCCCATCTCCGGCTTCCACGGCGATAACATGCTTGCC
BCC80733    NNNNNNNNNNNNNNNNNNNNNNNNNNNNNNNNNNNNNNNNNNNNNNNNNN
CBS101267   CCATTCCTTTCGTCCCCATCTCCGGTTTCAACGGTGACAACATGTTGTCT
CBS101270   CTGTTGCCTTCGTCCCCATCTCCGGCTTCAACGGCGACAACATGCTTACT
CBS116719   CCGTCGCCTTCGTCCCCATCTCCGGCTTCAACGGTGACAACATGCTTACT
CBS284.36   CCGTCGCTTTCGTCCCCATCTCTGGTTTCCACGGCGACAACATGCTTTCC
CBS309.85   CTGTTGCCTTCGTCCCCATCTCTGGTTTCAACGGTGACAACATGCTTGCT
CBS350.85   CCGTCGCCTTCGTCCCCATCTCCGGCTTCAACGGTGACAACATGCTTCAG
CBS431.87   CCGTCGCTTTCGTCCCCATCTCTGGTTTCCACGGCGACAACATGCTTTCC
CBS458.73   NNNNNNNNNNNNNNNNNNNNNNNNNNNNNNNNNNNNNNNNNNNNNNNNNN
CBS459.73   NNNNNNNNNNNNNNNNNNNNNNNNNNNNNNNNNNNNNNNNNNNNNNNNNN
CBS460.73   NNNNNNNNNNNNNNNNNNNNNNNNNNNNNNNNNNNNNNNNNNNNNNNNNN
CBS532.81   CCGTCGCCTTCGTCCCCATCTCCGGCTTCAACGGTGACAACATGCTTACT
CBS610.80   CTGTTGCCTTCGTCCCCATCTCTGGCTTCAACGGCGACAACATGCTCGAG
CBS704.86   CCATTCCTTTCGTCCCCATCTCCGGTTTCAACGGTGACAACATGTTGTCT
DY10501     CTGTTGCCTTTGTTCCCATCTCTGGTTTCAACGGCGACAACATGCTTACC
DY10502     CTGTTGCCTTTGTTCCCATCTCTGGTTTCAACGGCGACAACATGCTTACC
EFCC5886    CTGTCCCCTTCGTCCCCATCTCCGGTTTCCACGGCGACAACATGGTTCTG
EGS38.165   GTATTCCCTTCGTCCCCATCTCCGTTTTCAACGGCGACAACTTGGTCGGG
EGS38.166   GTATTCCCTTCGTCCCCATCTCCGTTTTCAACGGCGACAACTTGGTCGGG
HUA186145   CTGTTGCCTTCGTTCCCATCTCGGGCTTCAACGGCGACAACATGCTTGCT
HUA772      CTGTTGCCTTCGTTCCCATCTCGGGCTTCAACGGCGACAACATGCTTGCT
NHJ11923    CTGTTGCCTTCGTCCCCATCTCTGGCTTCAACGGCGACAACATGCTCGAG
OSC93609    CTGTTGCCTTCGTCCCCATCTCTGGCTTCAACGGCGACAACATGCTTTCC
OSC93610    CTGTTGCCTTCGTCCCCATCTCTGGCTTCAACGGCGACAACATGCTTTCC
OSC93623    CTGTCCCCTTCGTCCCCATCTCCGGTTTCCACGGCGACAACATGGTTCTG
P.C.546     CTGTTGCCTTCGTTCCCATCTCTGGTTTCCACGGCGACAACATGCTTGAG
P.C.602     CCGTCGCCTTCGTCCCCATCTCTGGCTTCAACGGTGACAACATGCTTTCT
TBRC7271    CTGTTCCTTTCGTCCCCATCTCCGGCTTCAACGGCGACAACATGATCGAT
TBRC7272    CTGTTCCTTTCGTCCCCATCTCCGGCTTCAACGGCGACAACATGATCGAT

ARSEF1564   CCCTCCACCAAC---TGCCCCTGGTACAAGGGTTGGGAGAAGGAGACTAA
ARSEF6355   GCCTCCAAGAAC---TGCCCCTGGTACAAGGGCTGGGAGAAGGAGACCAA
ARSEF7518   CCCTCCACCAAC---TGCCCCTGGTACAAGGGTTGGGAGAAGGAGACTAA
BCC25798    CCGTCCTCCAAC---TGCCCCTGGTACAAGGGCTGGGAGAAGGAGACCAA
BCC27968    GCCTCTCCCAAC---TGCCCCTGGTACAAGGGCTGGGAGAAGGAGACCAA
BCC39684    GCGTCCACCAAC---TGTCCCTGGTACAAGGGTTGGGAGAAGGAGACCAA
BCC80733    NNNNNNNNNNNNNNNNNNNNNNNNNNNNNNNNNNNNNNNNNNNNNNNNNN
CBS101267   CCTTCCACCAAC---TGCCCCTGGTACAAGGGATGGGAGAAGGAGGGCAA
CBS101270   GCCTCCTCCAAC---TGCCCCTGGTACAAGGGTTGGGAGAAGGAGACCAA
CBS116719   GCCTCCCCTAAC---TGCCCCTGGTACAAGGGTTGGGAGAAGGAGACCAA
CBS284.36   CCCTCCACCAAC---TGCCCCTGGTACAAGGGCTGGGAGAAGGAGACCAA
CBS309.85   GCCTCCACCAAC---TGCCCCTGGTACAAGGGTTGGGAGAAGGAGACCAA
CBS350.85   GCCTCCACCAAC---TGCCCCTGGTACAAGGGTTGGGAGAAGGAGACCAA
CBS431.87   CCCTCCACCAAC---TGCCCCTGGTACAAGGGCTGGGAGAAGGAGACCAA
CBS458.73   NNNNNNNNNNNNNNNNNNNNNNNNNNNNNNNNNNNNNNNNNNNNNNNNNN
CBS459.73   NNNNNNNNNNNNNNNNNNNNNNNNNNNNNNNNNNNNNNNNNNNNNNNNNN
CBS460.73   NNNNNNNNNNNNNNNNNNNNNNNNNNNNNNNNNNNNNNNNNNNNNNNNNN
CBS532.81   GCCTCCACCAAC---TGCCCCTGGTACAAGGGTTGGGAGAAGGAGACCAA
CBS610.80   TCCTCCTCCAAC---TGCCCTTGGTACAAGGGTTGGGAGAAGGAGACCAA
CBS704.86   CCTTCCACCAAC---TGCCCCTGGTACAAGGGATGGGAGAAGGAGGGTAA
DY10501     CCCTCCTCCAAC---TGCCCCTGGTACAAGGGTTGGGAGAAGGAGACCAA
DY10502     CCCTCCTCCAAC---TGCCCCTGGTACAAGGGTTGGGAGAAGGAGACCAA
EFCC5886    CCCACCGAGAAC--ATG-CCCTGGTACACCGGCTGGACCAAGACGTCCAA
EGS38.165   CCCTCCACAAAC---TGCCCCTGGTACATGGGTTGGAACAAGGAGTCGAA
EGS38.166   CCCTCCACAAAC---TGCCCCTGGTACATGGGTTGGAACAAGGAGTCGAA
HUA186145   CCCTCCACCAAC---TGCCCCTGGTACAAGGGTTGGGAGAAGGAGACCAA
HUA772      CCCTCCACCAAC---TGCCCCTGGTACAAGGGTTGGGAGAAGGAGACCAA
NHJ11923    CCCTCCCCCAAC---TGCCCTTGGTACAAGGGTTGGGAGAAGGAGACCAA
OSC93609    CCCTCCACCAAC---TGCCCCTGGTACAAGGGCTGGGAGAAGGAGGGCAA
OSC93610    CCCTCCACCAAC---TGCCCCTGGTACAAGGGCTGGGAGAAGGAGGGCAA
OSC93623    CCCACCGAGAAC--ATG-CCCTGGTACACCGGCTGGACCAAGACGTCCAA
P.C.546     GCCTCCAAGAAC---TGCCCCTGGTACAAGGGCTGGGAGAAGGAGACCAA
P.C.602     GCCTCCACCAAC---TGCCCCTGGTACAAGGGTTGGGAGAAGGAGACCAA
TBRC7271    ACCTCGACTAAGAGATGCCCCTGGTACAAGGGTTGGGAGAAGGAGACCAA
TBRC7272    ACCTCGACTAAGAGATGCCCCTGGTACAAGGGTTGGGAGAAGGAGACCAA

ARSEF1564   GGCT---GGCAAGTCT---ACTGGCAAGACCCTTCTCGAGGCCATCGACG
ARSEF6355   GGCT---GGCAAGTCC---AATGGCAAGACCCTTCTCGAGGCCATTGACG
ARSEF7518   GGCT---GGCAAGTCT---ACTGGCAAGACCCTTCTCGAGGCCATCGACG
BCC25798    GGCT---GGCAAGTCC---ACCGGTAAGACTCTTCTTGAGGCTATCGACT
BCC27968    GGCT---GGCAAGTCC---ACCGGCAAGACTCTTCTCGAGGCCATCGACT
BCC39684    GGCT---GGCAAGTCG---ACCGGCAAGACTCTTCTCGAGGCTATCGACT
BCC80733    NNNNNNNNNNNNNNNNNNNNNNNNNNNNNNNNNNNNNNNNNNNNNNNNNN
CBS101267   GGCC---GGTAAGGTC---ACCGGCAAGACCCTTCTCGAGGCCATCGACT
CBS101270   GGCT---GGCAAGTCT---ACCGGCAAGACCCTTCTCGAGGCCATTGACT
CBS116719   GGCT---GGCAAGTCC---ACCGGCAAGACCCTTCTTGAGGCCATTGACT
CBS284.36   GGCT---GGCAAGTCC---ACCGGCAAGACCCTCCTTGAGGCCATCGACT
CBS309.85   GGCT---GGCAAGTCC---ACCGGCAAGACCCTTCTCGAGGCCATCGACT
CBS350.85   GGCT---GGCAAGTCC---ACCGGCAAGACCCTTCTCGAGGCCATCGACT
CBS431.87   GGCT---GGCAAGTCC---ACCGGCAAGACCCTCCTTGAGGCCATCGACT
CBS458.73   NNNNNNNNNNNNNNNNNNNNNNNNNNNNNNNNNNNNNNNNNNNNNNNNNN
CBS459.73   NNNNNNNNNNNNNNNNNNNNNNNNNNNNNNNNNNNNNNNNNNNNNNNNNN
CBS460.73   NNNNNNNNNNNNNNNNNNNNNNNNNNNNNNNNNNNNNNNNNNNNNNNNNN
CBS532.81   GGCT---GGCAAGTCC---ACCGGCAAGACCCTTCTCGAGGCCATTGACT
CBS610.80   GGCC---GGCAAGTCC---ACCGGCAAGACTCTCCTCGAGGCCATCGACT
CBS704.86   GGCC---GGTAAGGTC---ACCGGCAAGACCCTTCTTGAGGCCATCGACT
DY10501     GGCT---GGCAAGTCC---ACTGGCAAGACCCTCCTCGAGGCCATCGACT
DY10502     GGCT---GGCAAGTCC---ACTGGCAAGACCCTCCTCGAGGCCATCGACT
EFCC5886    GGCTACCGGCAAGACCGTCACTGGCAAGACCCTCCTGCAGGCCATCGACG
EGS38.165   GAAGGGGTTTAAGGCA---ACTGGCAAGACCCTCTTGGACGCCATCGACT
EGS38.166   GAAGGGGTTTAAGGCA---ACTGGCAAGACCCTCTTGGACGCCATCGACT
HUA186145   GGAT---GGCAAGTCT---ACTGGCAAGACCCTCCTCGAGGCCATCGATG
HUA772      GGAT---GGCAAGTCT---ACTGGCAAGACCCTCCTCGAGGCCATCGATG
NHJ11923    GGCC---GGCAAGTCC---ACCGGCAAGACTCTCCTCGAGGCCATCGACT
OSC93609    GGCT---GGCAAGGTC---ACCGGCAAGACCCTTCTTGAGGCCATCGACT
OSC93610    GGCT---GGCAAGGTC---ACCGGCAAGACCCTTCTTGAGGCCATCGACT
OSC93623    GGCTACCGGCAAGACCGTCACTGGCAAGACCCTCCTGCAGGCCATCGACG
P.C.546     GGCT---GGCAAGTCC---AACGGCAAGACCCTTCTCGAGGCCATTGACG
P.C.602     GGCT---GGCAAGTCC---ACCGGCAAGACCCTTCTTGAGGCCATTGACT
TBRC7271    GGCT---GGCAAGTTC---ACCGGCAAGACCCTCCTCGAGGCTATTGACT
TBRC7272    GGCT---GGCAAGTTC---ACCGGCAAGACCCTCCTCGAGGCTATTGACT

ARSEF1564   CCATTGAGCCCCCCAAGCGTCCTACCGACAAGCCTCTCCGTCTTCCCCTC
ARSEF6355   CCATCGAGGCCCCCAAGCGCCCCCTCGACAAGCCCCTCCGTCTGCCCCTT
ARSEF7518   CCATTGAGCCCCCCAAGCGTCCTACCGACAAGCCTCTCCGTCTTCCCCTC
BCC25798    CCATCGAGCCCCCCAAGCGTCCCACCGACAAGCCTCTCCGTCTTCCCCTC
BCC27968    CCATCGAGCCCCCCAAGCGTCCTCTCGACAAGCCTCTCCGTCTTCCCCTT
BCC39684    CCATCGAGCCCCCCAAGCGCCCCACCGACAAGCCTCTCCGCCTTCCCCTC
BCC80733    NNNNNNNNNNNNNNNNNNNNNNNNNNNNNNNNNNNNNNNNNNNNNNNNNN
CBS101267   CCGTCGAGCCCCCCACCCGTCCTTTCCAGAAGCCTCTCCGTCTTCCCCTC
CBS101270   CCATTGAGCCCCCCAAGCGTCCCTCCGACAAGCCCCTCCGTCTTCCCCTC
CBS116719   CCATTGAGCCCCCCAAGCGTCCCACCGACAAGCCTCTCCGTCTTCCCCTC
CBS284.36   CCATCGAGCCCCCCAAGCGCCCCAGCGACAAGCCCCTCCGCCTTCCCCTT
CBS309.85   CCATCGAGGCCCCCAAGCGTCCCCTCGACAAGCCCCTCCGTCTTCCCCTT
CBS350.85   CCATCGAGGCCCCCAAGCGTCCCACCGACAAGCCCCTCCGTCTTCCCCTC
CBS431.87   CCATCGAGCCCCCCAAGCGCCCCAGCGACAAGCCCCTCCGCCTTCCCCTT
CBS458.73   NNNNNNNNNNNNNNNNNNNNNNNNNNNNNNNNNNNNNNNNNNNNNNNNNN
CBS459.73   NNNNNNNNNNNNNNNNNNNNNNNNNNNNNNNNNNNNNNNNNNNNNNNNNN
CBS460.73   NNNNNNNNNNNNNNNNNNNNNNNNNNNNNNNNNNNNNNNNNNNNNNNNNN
CBS532.81   CCATTGAGCCCCCCAAGCGTCCCGTCGACAAGCCCCTCCGTATTCCCCTT
CBS610.80   CCATCGAGGCTCCCAAGCGTCCCCTCGACAAGCCCCTCCGTCTTCCCCTC
CBS704.86   CCGTCGAGCCCCCCACCCGTCCCTTCCAGAAGCCCCTCCGT---------
DY10501     CCATTGAGCCCCCCAAGCGTCCCACCGACAAGCCCCTCCGTCTTCCCCTC
DY10502     CCATTGAGCCCCCCAAGCGTCCCACCGACAAGCCCCTCCGTCTTCCCCTC
EFCC5886    CCATTGAGCCCCCAGAGCGTCCCACCAACAAGCCCCTCCGCCTTCCCCTC
EGS38.165   CCATCTACCCCCTCGAGCGTCCCACCGACAAGCCTCTCCGTCTTCCCTTT
EGS38.166   CCATCTACCCCCTCGAGCGTCCCACCGACAAGCCTCTCCGTCTTCCCTTT
HUA186145   CCATTGAGCCCCCCAAGCGTCCCCTCGACAAGCCTCTCCGTCTTCCCCTC
HUA772      CCATTGAGCCCCCCAAGCGTCCCCTCGACAAGCCTCTCCGTCTTCCCCTC
NHJ11923    CCATCGAGGCTCCCAAGCGTCCCCTCGACAAGCCCCTCCGTCTTCCCCTC
OSC93609    CCATTGAGGCCCCCAAGCGTCCCACCGACAAGCCCCTCCGTCTTCCCCTT
OSC93610    CCATTGAGGCCCCCAAGCGTCCCACCGACAAGCCCCTCCGTCTTCCCCTT
OSC93623    CCATTGAGCCCCCTGAGCGTCCCACCAACAAACCCCTCCGCCTTCCCCTT
P.C.546     CCATCGAGGCCCCCAAGCGTCCCCTCGACAAGCCCCTCCGTCTGCCCCTC
P.C.602     CCATTGAGCCCCCCAAGCGTCCCACCGACAAGCCCCTCCGTCTTCCCCTC
TBRC7271    CCATCGAACCCCCCAACCGTCCTACCGACAAGCCCCTCCGTCTTCCCCTT
TBRC7272    CCATCGAACCCCCCAACCGTCCTACCGACAAGCCCCTCCGTCTTCCCCTT

ARSEF1564   CAGGATGTTTACAAGATCGGTGGTATCGGAACGGTGCCCGTCGGTCGTGT
ARSEF6355   CAGGATGTCTACAAGATCGGTGGTATCGGAACGGTGCCCGTCGGCCGTGT
ARSEF7518   CAGGATGTTTACAAGATCGGTGGTATCGGAACGGTGCCCGTCGGTCGTGT
BCC25798    CAGGATGTCTACAAGATTGGTGGTATCGGAACGGTGCCTGTCGGCCGTGT
BCC27968    CAGGACGTCTACAAGATTGGCGGTATCGGAACGGTGCCTGTCGGCCGTGT
BCC39684    CAGGACGTCTACAAGATCGGTGGTATTGGAACAGTGCCCGTCGGTCGTGT
BCC80733    NNNNNNNNNNNNNNNNNNNNNNNNNNNNNNNNNNNNNNNNNNNNNNNNNN
CBS101267   CAGGATGTCTACAAGATCGGTGGTATCGGCACAGTTCCCGTCGGTCGTGT
CBS101270   CAGGATGTCTACAAGATTGGTGGTATCGGAACGGTGCCCGTCGGCCGTGT
CBS116719   CAGGATGTCTACAAGATCGGTGGTATCGGAACGGTGCCCGTCGGTCGTGT
CBS284.36   CAGGATGTGTACAAGATCGGCGGTATCGGCACAGTCCCTGTCGGCCGTAT
CBS309.85   CAGGATGTCTACAAGATCGGTGGTATCGGAACGGTGCCCGTCGGTCGTGT
CBS350.85   CAGGATGTCTACAAGATCGGTGGTATCGGAACGGTGCCCGTCGGTCGTGT
CBS431.87   CAGGATGTGTACAAGATCGGCGGTATCGGCACAGTCCCTGTCGGCCGTAT
CBS458.73   NNNNNNNNNNNNNNNNNNNNNNNNNNNNNNNNNNNNNNNNNNNNNNNNNN
CBS459.73   NNNNNNNNNNNNNNNNNNNNNNNNNNNNNNNNNNNNNNNNNNNNNNNNNN
CBS460.73   NNNNNNNNNNNNNNNNNNNNNNNNNNNNNNNNNNNNNNNNNNNNNNNNNN
CBS532.81   CAGGATGTCTACAAGATCGGTGGTATTGGAACGGTGCCCGTCGGCCGTGT
CBS610.80   CAGGATGTCTACAAGATTGGCGGTATCGGAACGGTGCCCGTCGGTCGTGT
CBS704.86   ---------------------------------------GTCGGCCGTGT
DY10501     CAGGATGTCTACAAGATTGGTGGTATCGGAACGGTGCCCGTCGGTCGTGT
DY10502     CAGGATGTCTACAAGATTGGTGGTATCGGAACGGTGCCCGTCGGTCGTGT
EFCC5886    CAGGATGTTTACAAGATCGGTGGTATCGGAACTGTGCCTGTCGGCCGTGT
EGS38.165   CAGGATGTCTACAAGATTGGTGGTATCGGAACGGTGCCCGTCGGTCGTGT
EGS38.166   CAGGATGTCTACAAGATTGGTGGTATCGGAACGGTGCCCGTCGGTCGTGT
HUA186145   CAGGATGTCTACAAGATCGGTGGTATTGGAACGGTGCCCGTCGGTCGTGT
HUA772      CAGGATGTCTACAAGATCGGTGGTATTGGAACGGTGCCCGTCGGTCGTGT
NHJ11923    CAGGATGTCTACAAGATTGGCGGTATCGGAACGGTGCCCGTCGGTCGTGT
OSC93609    CAGGATGTCTACAAGATCGGTGGTATCGGCACGGTGCCCGTCGGCCGTGT
OSC93610    CAGGATGTCTACAAGATCGGTGGTATCGGCACGGTGCCCGTCGGCCGTGT
OSC93623    CAGGATGTCTACAAGATCGGTGGTATTGGAACTGTGCCTGTCGGCCGTGT
P.C.546     CAGGATGTCTACAAGATTGGTGGTATCGGAACGGTGCCCGTCGGCCGTGT
P.C.602     CAGGATGTCTACAAGATCGGTGGTATCGGAACGGTGCCCGTCGGTCGTGT
TBRC7271    CAGGATGTCTACAAGATCAGTGGTATCGGAACGGTGCCCGTCGGCCGTGT
TBRC7272    CAGGATGTCTACAAGATCAGTGGTATCGGAACGGTGCCCGTCGGCCGTGT

ARSEF1564   TGAGACTGGTATCATCAAGCCCGGCATGGTCGTCACCTTTGCTCCCGCCA
ARSEF6355   CGAGACTGGTGTTATCAAGCCCGGTATGGTCGTCACTTTCGCTCCCTCCA
ARSEF7518   TGAGACTGGTATCATCAAGCCCGGCATGGTCGTCACCTTTGCTCCCGCCA
BCC25798    CGAGACTGGTATCATCAAGCCCGGCATGGTTGTCACCTTCGCTCCCGCCA
BCC27968    CGAGACTGGCATCATCAAGCCCGGCATGGTCGTCACCTTTGCTCCCTCCA
BCC39684    CGAGACGGGTATCATCAAGCCCGGCATGGTCGTCACCTTTGCTCCCTCCA
BCC80733    NNNNNNNNNNNNNNNNNNNNNNNNNNNNNNNNNNNNNNNNNNNNNNNNNN
CBS101267   CGAGACCGGTGTCATCAAGCCCGGTATGGTCGTTACCTTCGCCCCCGCCA
CBS101270   CGAGACTGGTGTCATCAAGCCCGGCATGGTTGTCACCTTCGCTCCCGCCA
CBS116719   CGAGACTGGTGTCATCAAGCCCGGCATGGTCGTCACCTTTGCTCCCTCCA
CBS284.36   CGAGACTGGTGTCATCAAGCCCGGCATGGTCGTGACCTTCGCTCCTTCCA
CBS309.85   CGAGACTGGTATCATCAAGCCCGGCATGGTCGTCACCTTCGCTCCCTCCA
CBS350.85   CGAGACTGGTATCATCAAGCCCGGTATGGTCGTCACCTTCGCCCCCGCTG
CBS431.87   CGAGACTGGTGTCATCAAGCCCGGCATGGTCGTGACCTTCGCTCCTTCCA
CBS458.73   NNNNNNNNNNNNNNNNNNNNNNNNNNNNNNNNNNNNNNNNNNNNNNNNNN
CBS459.73   NNNNNNNNNNNNNNNNNNNNNNNNNNNNNNNNNNNNNNNNNNNNNNNNNN
CBS460.73   NNNNNNNNNNNNNNNNNNNNNNNNNNNNNNNNNNNNNNNNNNNNNNNNNN
CBS532.81   CGAGACTGGTGTCATCAAGCCCGGTATGGTCGTCACCTTCGCTCCCGCCA
CBS610.80   CGAGACCGGTATCATCAAGCCCGGCATGGTCGTCACCTTTGCTCCCTCCA
CBS704.86   CGAGACCGGTGTCATCAAGCCCGGTATGGTCGTCACCTTCGCCCCCGCCA
DY10501     CGAGACTGGTGTCATCAAGCCCGGCATGGTCGTCACCTTTGCTCCCGCCA
DY10502     CGAGACTGGTGTCATCAAGCCCGGCATGGTCGTCACCTTTGCTCCCGCCA
EFCC5886    CGAGACTGGTATCATCAAGCCCGGCATGGTCGTCACCTTTGCCCCCTCCA
EGS38.165   CGAGTCCGGCGTCATCAAGCCCGGCATGGTCGTCACGTTTGCCCCCGCCA
EGS38.166   CGAGTCCGGCGTCATCAAGCCCGGCATGGTCGTCACGTTTGCCCCCGCCA
HUA186145   TGAGACTGGTATCATCAAGCCCGGTATGGTCGTCACCTTCGCCCCCGCTG
HUA772      TGAGACTGGTATCATCAAGCCCGGTATGGTCGTCACCTTCGCCCCCGCTG
NHJ11923    CGAGACCGGTATCATCAAGCCCGGTATGGTCGTCACCTTTGCTCCCTCCA
OSC93609    TGAGACTGGTATCATCAAGCCCGGCATGGTCGTCACCTTCGCTCCCTCCA
OSC93610    TGAGACTGGTATCATCAAGCCCGGCATGGTCGTCACCTTCGCTCCCTCCA
OSC93623    CGAGACTGGTGTCATCAAGCCCGGCATGGTCGTCACCTTTGCCCCCTCCA
P.C.546     CGAGACTGGTATCATCAAGCCCGGTATGGTCGTCACTTTCGCTCCCTCCA
P.C.602     CGAGACTGGTGTCATCAAGCCCGGCATGGTCGTCACCTTTGCTCCCTCCA
TBRC7271    CGAGACCGGTATCATCAAGCCCGGCATGGTCGTCACCTTTGCCCCCGCTG
TBRC7272    CGAGACCGGTATCATCAAGCCCGGCATGGTCGTCACCTTTGCCCCCGCTG

ARSEF1564   ACGTCACCACTGAAGTCAAGTCCGTCGAGATGCACCACGAGCAGCTTACT
ARSEF6355   ACGTCACCACTGAAGTCAAGTCGGTCGAGATGCACCACGAGCAGCTCCCT
ARSEF7518   ACGTCACCACTGAAGTCAAGTCCGTCGAGATGCACCACGAGCAGCTTACT
BCC25798    ACGTCACCACTGAAGTCAAGTCTGTCGAGATGCACCACGAGCAGCTGCCC
BCC27968    ACGTCACCACTGAAGTCAAGTCGGTCGAGATGCACCACGAGCAGCTGCCC
BCC39684    ACGTCACTACTGAAGTCAAGTCTGTGGAGATGCATCACGAGCAGCTGGCT
BCC80733    NNNNNNNNNNNNNNNNNNNNNNNNNNNNNNNNNNNNNNNNNNNNNNNNNN
CBS101267   ACGTCACCACTGAAGTCAAGTCCGTCGAGATGCACCACGAGCAGCTCGCT
CBS101270   ACGTCACCACTGAAGTCAAGTCCGTTGAGATGCACCACGAGCAGCTTTCC
CBS116719   ACGTCACCACTGAAGTCAAGTCCGTCGAGATGCACCACGAGCAGCTGCCC
CBS284.36   ACGTCACCACCGAAGTCAAGTCCGTTGAGATGCACCACGAGCAGCTCTCC
CBS309.85   ACGTCACCACTGAAGTCAAGTCCGTCGAGATGCACCACGAGCAGCTGCCC
CBS350.85   GTGTCACCACTGAAGTCAAGTCCGTCGAGATGCACCACGAGCAGCTGCCC
CBS431.87   ACGTCACCACCGAAGTCAAGTCCGTTGAGATGCACCACGAGCAGCTCTCC
CBS458.73   NNNNNNNNNNNNNNNNNNNNNNNNNNNNNNNNNNNNNNNNNNNNNNNNNN
CBS459.73   NNNNNNNNNNNNNNNNNNNNNNNNNNNNNNNNNNNNNNNNNNNNNNNNNN
CBS460.73   NNNNNNNNNNNNNNNNNNNNNNNNNNNNNNNNNNNNNNNNNNNNNNNNNN
CBS532.81   ACGTCACCACTGAAGTCAAGTCCGTTGAGATGCACCACGAGCAGCTCCCC
CBS610.80   ACGTCACCACTGAAGTCAAGTCGGTCGAGATGCACCACGAGCAGCTGCCC
CBS704.86   ACGTCACCACTGAAGTCAAGTCCGTCGAGATGCACCACGAGCAGCTCGCT
DY10501     ACGTCACCACTGAAGTCAAGTCCGTCGAGATGCACCACGAGCAGCTGCCC
DY10502     ACGTCACCACTGAAGTCAAGTCCGTCGAGATGCACCACGAGCAGCTGCCC
EFCC5886    TGGTCAGCACTGAAGTCAAGTCCGTCGAGATGCACCACGAGCAGCTGGCT
EGS38.165   ACGTCACTACTGAAGTCAAGTCCGTCGAAATGCACCACGAGCAGCTGGCA
EGS38.166   ACGTCACTACTGAAGTCAAGTCCGTCGAAATGCACCACGAGCAGCTGGCA
HUA186145   GTGTCACCACTGAAGTCAAGTCCGTCGAGATGCACCACGAGCAGCTGCCC
HUA772      GTGTCACCACTGAAGTCAAGTCCGTCGAGATGCACCACGAGCAGCTGCCC
NHJ11923    ACGTCACCACTGAAGTCAAGTCGGTCGAGATGCACCACGAGCAGCTGCCC
OSC93609    ACGTCACCACTGAAGTCAAGTCCGTCGAGATGCACCACGAGCAGCTGGCC
OSC93610    ACGTCACCACTGAAGTCAAGTCCGTCGAGATGCACCACGAGCAGCTGGCC
OSC93623    TGGTCAGCACTGAAGTCAAGTCCGTCGAGATGCACCACGAGCAGCTGGCT
P.C.546     ACGTCACCACTGAAGTCAAGTCGGTCGAGATGCACCACGAGCAGCTCCCT
P.C.602     ACGTCACCACTGAAGTCAAGTCCGTCGAGATGCACCACGAGCAGCTGGCC
TBRC7271    GTGTCACCACTGAAGTCAAGTCCGTCGAGATGCATCACACGCAGCTTCTT
TBRC7272    GTGTCACCACTGAAGTCAAGTCCGTCGAGATGCATCACACGCAGCTTCTT

ARSEF1564   GAGGGTGTTCCCGGTGACAACGTCGGCTTCAACGTGAAGAACGTTTCCGT
ARSEF6355   GAGGGTGTCCCCGGTGACAACGTCGGCTTCAACGTGAAGAACGTTTCCGT
ARSEF7518   GAGGGTGTTCCCGGTGACAACGTCGGCTTCAACGTGAAGAACGTTTCCGT
BCC25798    GAGGGTGTTCCCGGTGACAACGTTGGCTTCAACGTGAAGAACGTCTCCGT
BCC27968    GAGGGTGTTCCCGGCGACAATGTCGGCTTCAACGTGAAGAACGTCTCCGT
BCC39684    GAGGGTGTTCCTGGTGACAACGTCGGCTTCAACGTGAAGAATGTTTCCGT
BCC80733    NNNNNNNNNNNNNNNNNNNNNNNNNNNNNNNNNNNNNNNNNNNNNNNNNN
CBS101267   GAGGGTGCCCCCGGTGACAACGTTGGTTTCAACGTCAAGAACGTCTCCGT
CBS101270   GAGGGTACCCCCGGTGACAACGTCGGCTTCAACGTGAAGAACGTCTCCGT
CBS116719   CAGGGTGTTCCCGGTGACAACGTCGGCTTCAACGTGAAGAACGTTTCCGT
CBS284.36   GAGGGTGTCCCCGGTGACAACGTCGGCTTCAACGTCAAGAACGTCTCCGT
CBS309.85   GAGGGTGTTCCCGGTGACAACGTCGGCTTCAACGTGAAGAACGTTTCCGT
CBS350.85   GAGGGTGTTCCCGGTGACAACGTCGGCTTCAACGTGAAGAACGTTTCCGT
CBS431.87   GAGGGTGTCCCCGGTGACAACGTCGGCTTCAACGTCAAGAACGTCTCCGT
CBS458.73   NNNNNNNNNNNNNNNNNNNNNNNNNNNNNNNNNNNNNNNNNNNNNNNNNN
CBS459.73   NNNNNNNNNNNNNNNNNNNNNNNNNNNNNNNNNNNNNNNNNNNNNNNNNN
CBS460.73   NNNNNNNNNNNNNNNNNNNNNNNNNNNNNNNNNNNNNNNNNNNNNNNNNN
CBS532.81   GAGGGTGTTCCCGGTGACAACGTCGGCTTCAACGTGAAGAACGTTTCCGT
CBS610.80   GAGGGTGTTCCCGGCGACAACGTCGGCTTCAACGTGAAGAACGTTTCCGT
CBS704.86   GAGGGTGCCCCCGGTGACAACGTTGGTTTCAACGTCAAGAACGTCTCCGT
DY10501     GAGGGTGTTCCCGGTGACAACGTCGGCTTCAACGTGAAGAACGTTTCCGT
DY10502     GAGGGTGTTCCCGGTGACAACGTCGGCTTCAACGTGAAGAACGTTTCCGT
EFCC5886    CAGGGTGTTCCCGGTGACAACGTCGGCTTCAACGTGAAGAACGTTTCCGT
EGS38.165   GAAGGTGTTCCCGGTGACAACGTCGGCTTCAACGTGAAGAACGTTTCCGT
EGS38.166   GAAGGTGTTCCCGGTGACAACGTCGGCTTCAACGTGAAGAACGTTTCCGT
HUA186145   GAGGGTGTCCCCGGTGACAACGTCGGCTTCAACGTGAAGAACGTTTCCGT
HUA772      GAGGGTGTCCCCGGTGACAACGTCGGCTTCAACGTGAAGAACGTTTCCGT
NHJ11923    GAGGGTGTTCCCGGTGACAACGTCGGCTTCAACGTGAAGAACGTTTCCGT
OSC93609    GAGGGTGTTCCCGGTGACAACGTCGGCTTCAACGTGAAGAACGTTTCCGT
OSC93610    GAGGGTGTTCCCGGTGACAACGTCGGCTTCAACGTGAAGAACGTTTCCGT
OSC93623    CAGGGTGTTCCCGGCGACAACGTCGGATTCAACGTGAAGAACGTTTCCGT
P.C.546     GAGGGTGTTCCTGGTGACAACGTCGGCTTCAACGTGAAGAACGTTTCCGT
P.C.602     CAGGGTGTTCCCGGTGACAACGTCGGCTTCAACGTGAAGAACGTTTCCGT
TBRC7271    CAGGGTGTCCCCGGTGACAACGTCGGCTTCAACGTGAAGAACGTTTCCGT
TBRC7272    CAGGGTGTCCCCGGTGACAACGTCGGCTTCAACGTGAAGAACGTTTCCGT

ARSEF1564   CAAGGAAATCCGTCGTGGTAACGTCGCTGGTGACTCCAAGAACGACCCCC
ARSEF6355   CAAGGAAATCCGTCGTGGTAACGTCGCTGGTGACTCCAAGAACGACCCCC
ARSEF7518   CAAGGAAATCCGTCGTGGTAACGTCGCTGGTGACTCCAAGAACGACCCCC
BCC25798    CAAGGAAATCCGTCGTGGTAACGTTGCTGGTGACTCCAAGAACGATCCCC
BCC27968    CAAGGAAATCCGTCGTGGTAACGTTGCTGGTGACTCCAAGAACGACCCCC
BCC39684    CAAGGAAATCCGTCGTGGAAACGTCGCTGGTGACTCCAAGAACGACCCCC
BCC80733    NNNNNNNNNNNNNNNNNNNNNNNNNNNNNNNNNNNNNNNNNNNNNNNNNN
CBS101267   CAAGGATATCCGTCGTGGTAACGTTGCCGGTGACTCCAAGAACGACCCCC
CBS101270   CAAGGATATCCGTCGTGGTAACGTTGCTGGTGACTCCAAGAACGACCCCC
CBS116719   CAAGGAAATCCGTCGTGGTAACGTCGCTGGTGACTCCAAGAACGACCCCC
CBS284.36   CAAGGAGATCCGTCGTGGCAACGTCGCCGGTGACTCCAAGAACGACCCCC
CBS309.85   CAAGGAAATCCGTCGTGGTAACGTCGCTGGTGACTCCAAGAACGACCCCC
CBS350.85   CAAGGAAATCAGTCGTGGTAACGTCGCTGGTGACTCCAAGAACGACCCCC
CBS431.87   CAAGGAGATCCGTCGTGGCAACGTCGCCGGTGACTCCAAGAACGACCCCC
CBS458.73   NNNNNNNNNNNNNNNNNNNNNNNNNNNNNNNNNNNNNNNNNNNNNNNNNN
CBS459.73   NNNNNNNNNNNNNNNNNNNNNNNNNNNNNNNNNNNNNNNNNNNNNNNNNN
CBS460.73   NNNNNNNNNNNNNNNNNNNNNNNNNNNNNNNNNNNNNNNNNNNNNNNNNN
CBS532.81   CAAGGAAATCCGCCGTGGTAACGTCGCTGGTGACACCAAGAACGACCCCC
CBS610.80   CAAGGAAATCCGTCGTGGCAACGTCGCTGGTGACTCCAAGAACGACCCCC
CBS704.86   CAAGGATATCCGTCGTGGTAACGTTGCCGGTGACTCCAAGAACGACCCCC
DY10501     CAAGGAAATCCGTCGTGGCAACGTCGCTGGTGACTCCAAGAACGACCCCC
DY10502     CAAGGAAATCCGTCGTGGCAACGTCGCTGGTGACTCCAAGAACGACCCCC
EFCC5886    CAAGGAAATCCGTCGTGGTAACGTCNNNNNNNNNNNNNNNNNNNNNNNNN
EGS38.165   CAAGGACATCCGTCGTGGTAATGTCGCTGGTGACTCTAAGAACGACCCCC
EGS38.166   CAAGGACATCCGTCGTGGTAATGTCGCTGGTGACTCTAAGAACGACCCCC
HUA186145   CAAGGAAATCCGTCGTGGTAACGTTGCTGGTGACTCCAAGAACGATCCCC
HUA772      CAAGGAAATCCGTCGTGGTAACGTTGCTGGTGACTCCAAGAACGATCCCC
NHJ11923    CAAGGAAATCCGTCGTGGCAACGTCGCTGGTGACTCCAAGAACGACCCCC
OSC93609    CAAGGAAATCCGTCGTGGTAACGTCGCTGGTGACTCCAAGAACGATCCCC
OSC93610    CAAGGAAATCCGTCGTGGTAACGTCGCTGGTGACTCCAAGAACGATCCCC
OSC93623    CAAGGAAATCCGTCGTGGTAACGTTGCTGGTGACTCCAAGAACGACCCCC
P.C.546     CAAGGAAATCCGTCGTGGTAACGTCGCTGGTGACTCCAAGAACGACCCCC
P.C.602     CAAGGAAATCCGTCGTGGTAACGTCGCTGGTGACTCCAAGAACGACCCCC
TBRC7271    CAAGGAAGTCCGTCGTGGCAACGTCGCTGGTGACTCCAAGAACGACCCCC
TBRC7272    CAAGGAAGTCCGTCGTGGCAACGTCGCTGGTGACTCCAAGAACGACCCCC

ARSEF1564   CCAATGGCGCTGCTTCCTTCAACGCCCAGGTCATTGTCATCAACCACCCT
ARSEF6355   CCATGGGTGCTGCCTCGTTCCAGGCCCAGGTCATTGTCATCAACCACCCT
ARSEF7518   CCAATGGCGCTGCTTCCTTCAACGCCCAGGTCATTGTCATCAACCACCCT
BCC25798    CCATGGGTGCCGCTTCCTTCCAGGCTCAGGTTATTGTCATCAACCATCCT
BCC27968    CCATGGGTGCCGCTTCCTTCCAGGCCCAGGTCATTGTCATCAACCACCCT
BCC39684    CTATGGGTGCCGCTTCCTTCCAGGCCCAGGTCATTGTCATCAACCACCCT
BCC80733    NNNNNNNNNNNNNNNNNNNNNNNNNNNNNNNNNNNNNNNNNNNNNNNNNN
CBS101267   CTCTAGGTTGCGCTTCCTTCAACGCCCAGGTCATCGTCATGAACCACCCT
CBS101270   CCCAGGGTGCCGCTTCCTTCAACGCCCAGGTCATTGTCATCAACCACCCT
CBS116719   CTATGGCCGCCGCTTCCTTCAACGCCCAGGTCATTGTCGTCAACCACCCT
CBS284.36   CTCTGGGTGCCGCTTCTTTCGATGCCCAGGTCATCGTCCTCAACCACCCC
CBS309.85   CCATGGCCTCTGCCTCTTTCCAGGCCCAGGTCATTGTCATCAACCACCCT
CBS350.85   CCATGGGTGCCGCCTCTTTCCAGGCCCAGGTCATTGTCATCAACCACCCC
CBS431.87   CTCTGGGTGCCGCTTCTTTCGATGCCCAGGTCATCGTCCTCAACCACCCC
CBS458.73   NNNNNNNNNNNNNNNNNNNNNNNNNNNNNNNNNNNNNNNNNNNNNNNNNN
CBS459.73   NNNNNNNNNNNNNNNNNNNNNNNNNNNNNNNNNNNNNNNNNNNNNNNNNN
CBS460.73   NNNNNNNNNNNNNNNNNNNNNNNNNNNNNNNNNNNNNNNNNNNNNNNNNN
CBS532.81   CCATGGGTGCCGCTTCCTTCAACGCCCAGGTCATTGTCATCAACCACCCT
CBS610.80   CCATGGGCGCCGCTTCCTTCCAGGCTCAGGTTATTGTCATCAACCACCCT
CBS704.86   CTCTGGGCTGCGCTTCCTTCAACGCCCAGGTCATCGTCATGAACCACCCT
DY10501     CTTCGGGCGCTGCCTCCTTCAACGCTCAGGTCATTGTCATCAACCACCCT
DY10502     CTTCGGGCGCTGCCTCCTTCAACGCTCAGGTCATTGTCATCAACCACCCT
EFCC5886    NNNNNNNNNNNNNNNNNNNNNNNNNNNNNNNNNNNNNNNNNNNNNNNNNN
EGS38.165   CCTCGGGTGCCGCTTCTTCCAACGCCCAGGTCATTGTCATCAACCACCCT
EGS38.166   CCTCGGGTGCCGCTTCTTCCAACGCCCAGGTCATTGTCATCAACCACCCT
HUA186145   CCAAGGCCTCCGCTTCCTTCAACGCCCAGGTCATTGTCATCAACCACCCT
HUA772      CCAAGGCCTCCGCTTCCTTCAACGCCCAGGTCATTGTCATCAACCACCCT
NHJ11923    CCATGGGCGCCGCTTCCTTCCAGGCTCAGGTTATTGTCATCAACCACCCT
OSC93609    CCTTCGGTGCCGCCTCTTTCCAGGCCCAGGTCATTGTCATCAACCACCCT
OSC93610    CCTTCGGTGCCGCCTCTTTCCAGGCCCAGGTCATTGTCATCAACCACCCT
OSC93623    CCGCCGGCGCTGCTTCCTTCAACGCCCAGGTCATTGTCATCAACCACCCT
P.C.546     CCATGGGTGCTGCCTCGTTCCAGGCCCAGGTCATTGTCATCAACCACCCT
P.C.602     CCATGGCCGCCGCTTCCTTCAACGCCCAGGTCATTGTCGTCAACCACCCT
TBRC7271    CTTTTGGCGCCGCTTCCTTCAACGCCCAGGTCATTGTCATCAACCACCCT
TBRC7272    CTTTTGGCGCCGCTTCCTTCAACGCCCAGGTCATTGTCATCAACCACCCT

ARSEF1564   GGCCAGATCGGTGCCGGCTACGCTCCTGTTCTTGACTGCCACACTGCCCA
ARSEF6355   GGCCAGATTGGTAACGGTTACGCCCCCGTTCTCGACTGCCACACTGCCCA
ARSEF7518   GGCCAGATCGGTGCCGGCTACGCTCCTGTTCTTGACTGCCACACTGCCCA
BCC25798    GGCCAGATTGGTAACGGTTATGCCCCCGTTCTTGACTGCCACACCGCCCA
BCC27968    GGCCAGATTGGTAACGGTTACGCTCCCGTTCTCGACTGCCACACGGCCCA
BCC39684    GGCCAGATTGGTAACGGTTACGCTCCCGTTCTTGACTGCCACACTGCCCA
BCC80733    NNNNNNNNNNNNNNNNNNNNNNNNNNNNNNNNNNNNNNNNNNNNNNNNNN
CBS101267   GGCCAGATCGGTGCTGGTTACGCTCCCGTCTTGGATTGCCACACTGCCCA
CBS101270   GGCCAGATCGGTAACGGTTACGCCCCCGTCCTCGATTGCCACACTGCCCA
CBS116719   GGCCAGATCGGTAACGGTTACGCCCCCGTTCTTGACTGCCACACTGCCCA
CBS284.36   GGCCAGGTCGGTGCTGGCTACGCCCCCGTCCTCGACTGCCACACCGCCCA
CBS309.85   GGCCAGATTGGCAACGGTTACGCTCCCGTTCTCGACTGCCACACTGCTCA
CBS350.85   GGTCAGATCGGTAACGGTTACGCCCCCGTTCTCGACTGCCACACTGCCCA
CBS431.87   GGCCAGGTCGGTGCTGGCTACGCCCCCGTCCTCGACTGCCACACCGCCCA
CBS458.73   NNNNNNNNNNNNNNNNNNNNNNNNNNNNNNNNNNNNNNNNNNNNNNNNNN
CBS459.73   NNNNNNNNNNNNNNNNNNNNNNNNNNNNNNNNNNNNNNNNNNNNNNNNNN
CBS460.73   NNNNNNNNNNNNNNNNNNNNNNNNNNNNNNNNNNNNNNNNNNNNNNNNNN
CBS532.81   GGCCAGATCGGTAACGGTTACGCCCCCGTTCTTGACTGCCACACTGCCCA
CBS610.80   GGCCAGATTGGCAACGGTTACGCCCCTGTTCTCGACTGCCACACTGCTCA
CBS704.86   GGTCAGATCGGTGCCGGTTACGCTCCCGTCCTCGATTGCCACACTGCTCA
DY10501     GGCCAGATCGGTAACGGTTATGCCCCCGTCCTCGATTGCCACACTGCCCA
DY10502     GGCCAGATCGGTAACGGTTATGCCCCCGTCCTCGATTGCCACACTGCCCA
EFCC5886    NNNNNNNNNNNNNNNNNNNNNNNNNNNNNNNNNNNNNNNNNNNNNNNNNN
EGS38.165   GGCCAGATTAGCAACGGTTATGCCCCCGTTCTCGACTGCCACACTGCCCA
EGS38.166   GGCCAGATTAGCAACGGTTATGCCCCCGTTCTCGACTGCCACACTGCCCA
HUA186145   GGTCAAATTGGTAACGGTTACGCCCCCGTTCTCGACTGCCACACTGNNNN
HUA772      GGTCAAATTGGTAACGGTTACGCCCCCGTTCTCGACTGCCACACTGGAAG
NHJ11923    GGCCAGATTGGCAACGGTTACGCCCCTGTTCTCGACTGCCACACTGCTCA
OSC93609    GGCCAGATTGGCAACGGCTACGCCCCCGTTCTCGATTGCCACACTGCCCA
OSC93610    GGCCAGATTGGCAACGGCTACGCCCCCGTTCTCGATTGCCACACTGCCCA
OSC93623    GGCCAGATTTCCAACGGCTACGCCCCCGTTCTTGACTGCCACACTGCTCA
P.C.546     GGCCAGATTGGTAACGGTTACGCCCCCGTTCTCGACTGCCACACTGCCCA
P.C.602     GGCCAGATCGGTAACGGTTACGCCCCCGTTCTTGACTGCCACACTGCCCA
TBRC7271    GGTCAGATTGGTAACGGTTACGCCCCCGTTCTCGATTGCCACACTGCCCA
TBRC7272    GGTCAGATTGGTAACGGTTACGCCCCCGTTCTCGATTGCCACACTGCCCA

ARSEF1564   CATTGCTTGCAAGTTCTCCGAGCTCCTCGAGAAGATCGACCGCCGTACCG
ARSEF6355   CATTGCCTGCAAGTTCGCTGAGCTTCAGGAGAAGATCGACCGTCGTACCG
ARSEF7518   CATTGCTTGCAAGTTCTCCGAGCTCCTTGAGAAGATCGACCGCCGTACCG
BCC25798    CATTGCCTGCAAGTTCGCTGAGCTTCAGGAGAAGATCGACCGCCGTACTG
BCC27968    CATTGCCTGCAAGTTCGCCGAGCTCCAGGAGAAGATTGACCGCCGTACCG
BCC39684    TATTGCCTGCAAGTTTGACACTCTCGAGGAGAAGATTGACCGCCGTACTG
BCC80733    NNNNNNNNNNNNNNNNNNNNNNNNNNNNNNNNNNNNNNNNNNNNNNNNNN
CBS101267   CATTGCCTGCAAGTTCTCTGAGCTCCTCGAGAAGATCGATCGCCGTACCG
CBS101270   CATTGCTTGCAAGTTCTCCGAGCTCCTCGAGAAGATCGACCGCCGTACTG
CBS116719   CATTGCTTGCAAGTTCGCCGAGCTCCTCGAGAAGATCGACCGCCGCACCG
CBS284.36   CATTGCCTGCAAGTTCGCCGAGATCAAGGAGAAGATCGACCGCCGTACCG
CBS309.85   CATTGCTTGCAAGTTCGCTGAGCTCCAGGAGAAGATCGACCGCCGTACCG
CBS350.85   CATTGCCTGCAAGTTCGCCGAGCTCCAGGAGAAGATCGACCGCCGTACTG
CBS431.87   CATTGCCTGCAAGTTCGCCGAGATCAAGGAGAAGATCGACCGCCGTACCG
CBS458.73   NNNNNNNNNNNNNNNNNNNNNNNNNNNNNNNNNNNNNNNNNNNNNNNNNN
CBS459.73   NNNNNNNNNNNNNNNNNNNNNNNNNNNNNNNNNNNNNNNNNNNNNNNNNN
CBS460.73   NNNNNNNNNNNNNNNNNNNNNNNNNNNNNNNNNNNNNNNNNNNNNNNNNN
CBS532.81   CATTGCTTGCAAGTTCTCCGAGCTCCTCGAGAAGATCGACCGCCGTACCG
CBS610.80   CATTGCCTGCAAGTTCGCCGAGCTCCAGGAGAAGATCGACCGCCGTACCG
CBS704.86   CATTGCCTGCAAGTTCTCTGAGCTCCTCGAGAAGATCGATCGCCGTACCG
DY10501     CATTGCTTGCAAGTTCGCCGAGCTCCTCGAGAAGATCGACCGCCGTACCG
DY10502     CATTGCTTGCAAGTTCGCCGAGCTCCTCGAGAAGATCGACCGCCGTACCG
EFCC5886    NNNNNNNNNNNNNNNNNNNNNNNNNNNNNNNNNNNNNNNNNNNNNNNNNN
EGS38.165   CATTGCTTGCAAGTTTTCGGAGATCCTCGAGAAGATCGACCGCCGTTCCA
EGS38.166   CATTGCTTGCAAGTTTTCGGAGATCCTCGAGAAGATCGACCGCCGTTCCA
HUA186145   NNNNNNNNNNNNNNNNNNNNNNNNNNNNNNNNNNNNNNNNNNNNNNNNNN
HUA772      GGATGTATTTA--TTAGNNNNNNNNNNNNNNNNNNNNNNNNNNNNNNNNN
NHJ11923    CATTGCCTGCAAGTTCGCCGAGCTCCAGGAGAAGATCGACCGCCGTACCG
OSC93609    CATTGCCTGCAAGTTCGCTGAGCTCCAGGAGAAGATCGACCGCCGTACCG
OSC93610    CATTGCCTGCAAGTTCGCTGAGCTCCAGGAGAAGATCGACCGCCGTACCG
OSC93623    CATCGCCTGCAAGTTCTCCGAGATTCTTGAGAAGATTGATCGCCGTACCA
P.C.546     CATTGCCTGCAAGTTCGCTGAGCTCCAGGAGAAGATCGACCGCCGTACCG
P.C.602     CATTGCTTGCAAGTTCGCCGAGCTCCTCGAGAAGATCGACCGCCGTACCG
TBRC7271    CATTGCTTGCAAGTTCGCCGAGCTCCTTGAGAAGATCGACCGCCGTACTG
TBRC7272    CATTGCTTGCAAGTTCGCCGAGCTCCTTGAGAAGATCGACCGCCGTACTG

ARSEF1564   GTAAGTCGGTTGAGAACAACCCCAAGTTCATCAAGTCTGGTGACTCCGCC
ARSEF6355   GTAAGGCTGTCGAGTCTAACCCCAAGTTCATCAAGTCTGGTGACTCTGCT
ARSEF7518   GTAAGTCGGTTGAGAACAACCCCAAGTTCATCAAGTCTGGTGACTCCGCC
BCC25798    GTAAGGCTGTCGAGAACAACCCCAAGTTCATCAAGTCTGGTGACGCTGCC
BCC27968    GTAAGGCTGTCGAGTCCAACCCCAAGTTCATCAAGTCGGGTGACTCCGCC
BCC39684    GTAAGGCTGTTGAGAGCAACCCCAAGTTCGTCAAGTCTGGTGACGCCGCT
BCC80733    NNNNNNNNNNNNNNNNNNNNNNNNNNNNNNNNNNNNNNNNNNNNNNNNNN
CBS101267   GTAAGGCTACTGAGGCCAACCCCAAGTTCGTCAAGAACGGTGACTCTGCC
CBS101270   GTAAGTCGGTTGAGAACAACCCCAAGTTCATCAAGGCTGGTGACTCCGCC
CBS116719   GTAAGTCGGTTGAGAACAACCCCAAGTTCATCAAGGCTGGTGACTCCGCC
CBS284.36   GCAAGTCTGTCGAGTCCG-CCCCAAGTTCATCAAGTCTGGCGACTCTGCC
CBS309.85   GTAAGGCCGTCGAGACCAACCCCAAGTTCATAAAGTCTGGTGACTCCGCC
CBS350.85   GTAAGGCCGTCGAGACCAACCCCAAGTTCATCAAGGCTGGTGACGCCGCC
CBS431.87   GCAAGTCTGTCGAGTCCG-CCCCAAGTTCATCAAGTCTGGCGACTCTGCC
CBS458.73   NNNNNNNNNNNNNNNNNNNNNNNNNNNNNNNNNNNNNNNNNNNNNNNNNN
CBS459.73   NNNNNNNNNNNNNNNNNNNNNNNNNNNNNNNNNNNNNNNNNNNNNNNNNN
CBS460.73   NNNNNNNNNNNNNNNNNNNNNNNNNNNNNNNNNNNNNNNNNNNNNNNNNN
CBS532.81   GTAAGTCGGTTGAGAACAACCCCAAGTTCATCAAGTCTGGTGACTCCGCC
CBS610.80   GTAAGGCTGTCGAGAGCAACCCCAAGTTCATCAAGTCTGGTGACTCCGCC
CBS704.86   GTAAGGCTACTGAGGCCAACCCCAAGTTCGTCAAGAACGGTGACTCTGCC
DY10501     GTAAGTCGGTTGAGAACAACCCCAAGTTCATCAAGTCTGGTGACTCTGCC
DY10502     GTAAGTCGGTTGAGAACAACCCCAAGTTCATCAAGTCTGGTGACTCTGCC
EFCC5886    NNNNNNNNNNNNNNNNNNNNNNNNNNNNNNNNNNNNNNNNNNNNNNNNNN
EGS38.165   ACAAGACAACCGAGACCGCCCCCAAGTTCATCAAGTCGGGCGACTCCGCT
EGS38.166   ACAAGACAACCGAGACCGCCCCCAAGTTCATCAAGTCGGGCGACTCCGCT
HUA186145   NNNNNNNNNNNNNNNNNNNNNNNNNNNNNNNNNNNNNNNNNNNNNNNNNN
HUA772      NNNNNNNNNNNNNNNNNNNNNNNNNNNNNNNNNNNNNNNNNNNNNNNNNN
NHJ11923    GTAAGGCTGTCGAGAGCAACCCCAAGTTCATCAAGTCTGGTGACTCCGCC
OSC93609    GTAAGGCTGTCGAGACCAACCCCAAGTTCATCAAGTCTGGTGACGCCGCC
OSC93610    GTAAGGCTGTCGAGACCAACCCCAAGTTCATCAAGTCTGGTGACGCCGCC
OSC93623    ACAAGGTCACTGAGACCAACCCCAAGTTCATCAAGTCTGGTGACTCCGCC
P.C.546     GTAAGGCTGTCGAGTCCAACCCCAAGTTCATCAAGTCTGGTGACTCCGCC
P.C.602     GTAAGTCGGTTGAGAACAACCCCAAGTTCATCAAGGCTGGTGACTCCGCC
TBRC7271    GTAAGTCGGTTGAGAACAACCCCAAGTTCATCAAGTCTGGTGACTCCGCC
TBRC7272    GTAAGTCGGTTGAGAACAACCCCAAGTTCATCAAGTCTGGTGACTCCGCC

ARSEF1564   ATCGTCAAGAT
ARSEF6355   ATCGTCAAGAT
ARSEF7518   ATCGTCAAGAT
BCC25798    ATCATCAAGAT
BCC27968    ATTGTCAAGAT
BCC39684    ATTGTCAAGAT
BCC80733    NNNNNNNNNNN
CBS101267   ATCGTCAAGAT
CBS101270   ATCGTCAAGAT
CBS116719   ATCGTCAAGAT
CBS284.36   ATCGTCAAGAT
CBS309.85   ATTGTCAAGAT
CBS350.85   ATCGTCAAGAT
CBS431.87   ATCGTCAAGAT
CBS458.73   NNNNNNNNNNN
CBS459.73   NNNNNNNNNNN
CBS460.73   NNNNNNNNNNN
CBS532.81   ATCGTCAAGAT
CBS610.80   ATTGTCAAGAT
CBS704.86   ATCGTCAAGAT
DY10501     ATTGTCAAGAT
DY10502     ATTGTCAAGAT
EFCC5886    NNNNNNNNNNN
EGS38.165   ATTGTCAAGTT
EGS38.166   ATTGTCAAGTT
HUA186145   NNNNNNNNNNN
HUA772      NNNNNNNNNNN
NHJ11923    ATTGTCAAGAT
OSC93609    ATCGTCAAGAT
OSC93610    ATCGTCAAGAT
OSC93623    CTGGTCAAGAT
P.C.546     ATCGTCAAGAT
P.C.602     ATCGTCAAGAT
TBRC7271    ATTGTCAAGAT
TBRC7272    ATTGTCAAGAT
;
end;
